# Supplementary material for: Comprehensive analysis reveals potential therapeutic targets and an integrated risk stratification model for solitary fibrous tumors
Source: Nat Commun. 2023 Nov 18;14:7479. doi: 10.1038/s41467-023-43249-4 (PMC10657378; doi:10.1038/s41467-023-43249-4)
Supplement: Supplementary file 4 — Supplementary Data 1 [file 41467_2023_43249_MOESM4_ESM.xlsx]

## Sheet: Sheet1
Supplementary Data 1: Detailed information for each SFT patient in SYSUCC cohort and three validation cohorts
ID	Time	Status	Recurrence 1 Metastasis 2 die 3 health 4	Metastasis site	Sex Female 0, Male 1	Age ＜55 0； ≥55 1	Mitotic ＜4/10HPF 0； ≥4/10HPF 1	Necrosis ＜10% 0； ≥10% 1	Plemorphism	Cellularity	Tumor_size (cm) 0:<5; 1:5-10; 2:10-15; 3:≥15	Tumor_site 1 Intra_thoracic; 2 Head and neck; 3 Trunk; 4 Extremity; 5 Intra-abdominal; 6 CNS	CNS_2021WHO 1 grade1; 2 grade2; 3 grade3	2020 WHO_classification 0 Locally aggressive, Benign 1 Rarely metastasizing, NOS 2 Malignant	Specimen_type Primary 0; Recurrence 1; Metastasis 2	Radiotherapy	Chemotherapy	Antiangiogenic therapy	Margins R0 0; R1 1; R2 2	CD3 1:≥140;0:<140	CD8(1:≥21.2;0:<21.2)	CD68(1:≥80.6;0:<80.6)	CD163(1:≥929.3;0:<929.3)	FOXP3(1:≥3.8;0:<3.8)	CD11c(1:≥13.2;0:<13.2)	CD4(1:≥495.1;0:<495.1)	Ki67(1:≥454.7;0:<454.7)	HLADPB1(1:≥4857.3;0:<4857.3)	CD20(1:≥16.5;0:<16.5)	PDL1 1 tumor cell high expression; 2 immune cell high expression	STAT6 0 score 0； 1 score 1 ； 2 score 2； 3 score 3	MTOR	TP53	ERCC5	TERT	IDH1	NOTCH1	NOTCH1_pathway	Status_MFS	Age_2	Tumor_size_2	Mitotic_2	Necrosis_2	mDemicco	mDemicco_1	Status_RFI	Mitotic_3	Necrosis_3	Sex_3
SYSUCC-SFT-1	1.5	0	4	--	1	1	0	0	0	0	1	1	--	0	0	0	0	0	0	0	0	0	0	1	1	0	0	0	1	0	3	0	0	0	0	0	0	0	0	1	1	0	0	2	0	0	0	0	1
SYSUCC-SFT-2	39	0	4	--	0	0	1	0	1	2	1	6	2	--	0	0	0	0	0	0	0	1	1	1	1	1	1	1	1	2	3	0	0	0	0	0	0	0	0	0	1	2	0	3	0	0	2	0	0
SYSUCC-SFT-3	123.4	0	4	--	1	1	1	0	1	1	2	1	--	2	0	0	0	0	0	1	1	1	0	1	1	0	0	0	0	0	2	0	0	0	1	1	0	0	0	1	2	2	0	5	1	0	2	1	1
SYSUCC-SFT-4	20.3	0	4	--	1	0	1	0	1	2	1	6	1	--	0	1	0	0	0	0	0	0	1	0	1	1	0	1	0	0	3	0	0	0	0	0	0	0	0	0	1	2	0	3	0	0	2	1	1
SYSUCC-SFT-5	98.9	1	1	--	0	1	1	1	2	0	3	1	--	2	0	0	0	0	0	1	1	1	0	1	0	0	0	0	0	0	0	0	0	0	0	0	0	1	0	1	3	2	1	7	2	1	2	2	0
SYSUCC-SFT-6	109.5	0	4	--	1	1	0	0	1	1	1	1	--	0	0	0	0	0	0	1	1	1	0	1	0	0	0	0	1	0	3	0	0	0	1	1	0	0	0	1	1	1	0	3	0	0	0	0	1
SYSUCC-SFT-7	1.2	1	1 2	Brain	1	0	0	0	1	0	0	2	--	0	1	1	0	0	0	0	0	1	1	1	1	1	1	0	1	0	3	0	0	1	0	0	1	1	1	0	0	1	0	1	0	1	0	0	1
SYSUCC-SFT-8	41.1	0	4	--	0	1	0	0	0	0	1	1	--	0	0	0	0	0	0	1	0	0	0	1	0	1	0	0	1	0	3	0	0	0	0	0	0	0	0	1	1	0	0	2	0	0	0	0	0
SYSUCC-SFT-9	25.2	0	4	--	1	0	1	0	0	1	0	3	--	2	1	1	0	0	0	1	1	1	0	1	1	1	1	0	1	0	2	0	1	0	1	0	0	1	0	0	0	2	0	2	0	0	2	0	1
SYSUCC-SFT-10	38.1	0	4	--	0	0	0	0	0	0	1	1	--	0	0	0	0	0	0	1	0	1	1	1	1	0	0	0	1	1	3	0	0	0	0	0	0	0	0	0	1	0	0	1	0	0	0	0	0
SYSUCC-SFT-11	50.2	1	2	Bone	1	1	0	1	2	2	3	1	--	0	0	0	0	0	0	1	1	0	1	1	1	1	1	1	0	2	2	0	0	0	0	0	0	1	1	1	3	1	1	6	2	1	0	1	1
SYSUCC-SFT-12	66.9	0	4	--	1	0	0	0	0	0	0	6	1	--	0	0	0	0	0	1	0	0	1	1	1	1	0	0	1	2	1	0	1	0	0	0	0	1	0	0	0	1	0	1	0	0	0	0	1
SYSUCC-SFT-13	74	0	4	--	0	1	0	0	1	0	3	1	--	2	0	0	0	0	0	0	0	0	0	1	1	0	0	0	1	2	3	0	0	0	1	0	0	1	0	1	3	1	0	5	1	0	0	1	0
SYSUCC-SFT-14	5.6	1	1	--	1	0	1	0	1	1	0	6	3	--	0	1	0	0	0	0	0	1	1	0	1	0	1	0	0	0	3	1	0	0	0	0	0	1	0	0	0	2	0	2	0	1	2	1	1
SYSUCC-SFT-15	54.4	0	4	--	1	0	0	0	0	0	1	1	--	0	0	0	0	0	0	1	0	0	0	1	0	0	0	0	1	0	3	0	0	0	0	0	0	1	0	0	1	1	0	2	0	0	0	0	1
SYSUCC-SFT-16	93.5	0	4	--	1	0	0	0	0	0	3	5	--	0	0	0	0	0	0	0	0	0	0	1	1	0	0	0	1	0	3	0	0	0	0	0	0	0	0	0	3	0	0	3	0	0	0	0	1
SYSUCC-SFT-17	43.2	0	4	--	0	1	0	0	0	0	1	1	--	0	0	0	0	0	0	1	1	0	1	1	1	1	0	0	1	0	3	0	0	0	0	0	0	1	0	1	1	1	0	3	0	0	0	0	0
SYSUCC-SFT-18	15.2	1	3	--	1	1	1	0	1	1	3	1	--	2	0	0	0	0	0	0	0	1	1	1	1	1	1	0	1	0	2	0	1	0	0	0	0	0	0	1	3	2	0	6	2	0	2	1	1
SYSUCC-SFT-19	38.8	0	4	--	0	1	1	1	1	0	1	1	--	0	0	0	0	0	0	1	0	1	0	1	1	1	0	0	1	0	3	0	0	0	0	0	0	0	0	1	1	2	1	5	1	0	2	1	0
SYSUCC-SFT-20	86.5	0	4	--	0	0	0	0	0	0	0	1	--	0	0	0	0	0	0	1	0	0	0	1	1	0	0	0	1	0	3	0	0	0	0	0	0	1	0	0	0	0	0	0	0	0	0	0	0
SYSUCC-SFT-21	36.5	0	4	--	0	1	0	0	0	0	1	1	--	0	0	0	0	0	0	1	0	1	0	1	0	0	0	0	1	0	3	0	0	0	0	0	0	0	0	1	1	1	0	3	0	0	0	0	0
SYSUCC-SFT-22	79.9	0	4	--	0	1	0	0	0	1	1	1	--	0	0	0	0	0	0	0	0	0	0	1	0	0	0	0	1	0	3	0	0	0	0	0	0	0	0	1	1	1	0	3	0	0	0	0	0
SYSUCC-SFT-23	31.9	0	4	--	0	0	0	0	0	0	2	1	--	0	0	0	0	0	0	0	0	0	0	1	0	0	0	0	1	0	2	0	0	0	0	0	0	0	0	0	2	1	0	3	0	0	0	0	0
SYSUCC-SFT-24	41.4	0	4	--	1	0	0	0	0	0	0	1	--	0	0	0	0	0	0	0	0	0	0	1	1	1	0	0	1	1	3	0	0	0	0	0	0	0	0	0	0	0	0	0	0	0	0	0	1
SYSUCC-SFT-25	57.5	0	4	--	1	0	0	0	0	0	2	1	--	0	0	0	0	0	0	0	0	0	0	1	0	0	0	0	1	0	3	0	0	0	0	0	0	0	0	0	2	0	0	2	0	0	0	0	1
SYSUCC-SFT-26	82.4	0	4	--	0	0	0	0	0	0	0	5	--	0	0	0	0	0	0	0	1	0	0	1	0	0	0	0	1	0	3	0	0	0	0	0	0	0	0	0	0	0	0	0	0	0	0	0	0
SYSUCC-SFT-27	67.4	0	4	--	0	0	0	0	0	0	1	5	--	0	0	0	0	0	0	1	1	0	1	1	1	1	0	0	1	0	2	0	0	0	0	0	1	1	0	0	1	1	0	2	0	0	0	0	0
SYSUCC-SFT-28	70	0	4	--	0	0	0	1	0	2	1	5	--	0	0	0	0	0	0	0	1	0	0	1	1	0	0	0	1	0	2	0	0	0	1	0	0	0	0	0	1	1	1	3	0	0	0	1	0
SYSUCC-SFT-29	36.7	0	4	--	1	1	1	0	0	0	3	5	--	2	0	0	0	0	0	1	0	0	0	1	0	0	0	0	1	0	3	0	1	0	1	0	0	0	0	1	3	2	0	6	2	0	2	1	1
SYSUCC-SFT-30	80.4	1	1	--	1	1	1	1	2	1	3	1	--	2	0	0	0	0	0	0	1	1	0	1	1	1	0	0	1	0	3	0	0	0	0	1	0	0	0	1	3	2	1	7	2	1	2	1	1
SYSUCC-SFT-31	23.1	1	1	--	0	0	1	0	1	0	1	4	--	2	1	0	0	0	0	0	1	1	0	1	1	0	1	0	1	2	1	0	0	1	0	0	0	0	0	0	1	2	0	3	0	1	2	0	0
SYSUCC-SFT-32	51.8	0	4	--	1	1	0	0	0	0	1	1	--	0	0	0	0	0	0	0	0	0	0	1	0	0	0	0	1	0	3	0	0	0	0	0	0	1	0	1	1	1	0	3	0	0	0	0	1
SYSUCC-SFT-33	119.1	0	4	--	0	0	0	0	1	2	0	5	--	1	0	0	0	0	0	1	1	0	1	1	1	1	0	1	1	0	2	0	0	0	0	0	1	1	0	0	0	1	0	1	0	0	0	0	0
SYSUCC-SFT-34	6.9	1	2	Lymphonodus	1	0	0	0	0	2	0	2	--	0	0	0	0	0	0	1	1	0	1	1	1	1	0	1	1	2	2	0	0	0	0	0	0	0	1	0	0	1	0	1	0	1	0	0	1
SYSUCC-SFT-35	41.1	0	4	--	1	0	0	0	0	0	0	1	--	0	0	0	0	0	0	1	1	0	0	1	1	1	0	0	1	0	3	0	0	0	0	0	0	0	0	0	0	1	0	1	0	0	0	0	1
SYSUCC-SFT-36	59.2	0	4	--	0	0	0	0	0	2	1	5	--	0	0	0	0	0	0	0	1	0	0	1	1	1	0	0	1	0	3	0	0	0	0	0	0	0	0	0	1	1	0	2	0	0	0	0	0
SYSUCC-SFT-37	44.4	0	4	--	1	0	1	0	1	0	1	2	--	0	0	0	0	0	0	0	1	0	1	1	1	1	0	1	1	0	2	0	0	0	0	0	0	0	0	0	1	2	0	3	0	0	2	0	1
SYSUCC-SFT-38	18.5	1	3	--	1	1	1	1	2	1	2	1	--	2	0	0	0	0	0	1	1	0	1	1	1	1	1	0	1	1	2	0	1	0	1	0	0	0	0	1	2	2	1	6	2	0	2	1	1
SYSUCC-SFT-39	25.6	0	4	--	1	0	0	0	0	0	2	1	--	0	0	0	0	0	0	1	1	0	1	1	1	0	0	0	0	0	3	0	0	0	1	0	0	0	0	0	2	1	0	3	0	0	0	0	1
SYSUCC-SFT-40	21.9	0	4	--	0	0	0	0	0	0	2	1	--	0	0	0	0	0	0	1	0	1	0	1	0	0	0	0	1	0	3	0	0	0	0	0	0	0	0	0	2	0	0	2	0	0	0	0	0
SYSUCC-SFT-41	49.1	0	4	--	1	1	1	1	1	0	1	3	--	2	0	0	0	0	0	1	1	1	0	1	1	1	0	0	1	2	3	0	0	0	1	0	1	1	0	1	1	2	1	5	1	0	2	1	1
SYSUCC-SFT-42	78	0	4	--	1	1	0	0	0	0	0	5	--	0	0	0	0	0	0	1	1	1	1	1	1	1	0	0	1	0	3	0	0	0	0	0	0	0	0	1	0	1	0	2	0	0	0	0	1
SYSUCC-SFT-43	50.4	0	4	--	1	1	0	0	0	0	1	1	--	0	0	0	0	0	0	1	1	0	0	1	1	0	0	0	1	0	3	0	0	0	1	0	0	0	0	1	1	1	0	3	0	0	0	0	1
SYSUCC-SFT-44	21.8	0	4	--	1	0	0	0	0	0	1	1	--	0	0	0	0	0	0	1	1	1	0	1	1	0	0	0	1	1	3	0	0	0	0	0	0	1	0	0	1	0	0	1	0	0	0	0	1
SYSUCC-SFT-45	33.9	0	4	--	0	0	0	0	0	0	2	5	--	0	0	0	0	0	0	1	1	0	1	0	0	0	0	0	1	0	3	0	0	0	0	0	0	0	0	0	2	1	0	3	0	0	0	0	0
SYSUCC-SFT-46	30	1	3	--	1	1	1	0	1	2	3	1	--	2	0	0	0	0	0	0	0	0	0	1	1	1	0	0	1	0	3	0	0	0	1	0	0	0	0	1	3	2	0	6	2	0	2	1	1
SYSUCC-SFT-47	36.9	0	4	--	0	1	0	0	0	0	0	1	--	0	0	0	0	0	0	1	1	1	1	1	0	1	0	0	1	0	3	0	0	0	0	0	0	0	0	1	0	0	0	1	0	0	0	0	0
SYSUCC-SFT-48	101.6	0	4	--	1	0	0	0	0	0	1	3	--	0	0	0	0	0	0	0	1	0	0	1	1	1	0	1	1	0	2	0	0	0	0	0	0	0	0	0	1	1	0	2	0	0	0	0	1
SYSUCC-SFT-49	103.9	0	4	--	1	0	0	0	0	0	0	3	--	0	0	1	0	0	0	1	1	1	0	1	1	1	0	0	1	0	1	0	0	0	0	1	0	0	0	0	0	1	0	1	0	0	0	0	1
SYSUCC-SFT-50	2.8	1	1	--	0	1	1	0	1	2	1	3	--	2	2	1	1	0	0	0	0	1	1	1	1	1	1	1	1	0	3	0	0	0	0	0	0	0	0	1	1	2	0	4	1	1	2	0	0
SYSUCC-SFT-51	80.9	0	4	--	0	0	1	0	1	0	3	5	--	2	0	0	1	0	0	0	0	0	0	1	0	1	1	0	1	2	2	0	0	0	0	0	0	0	0	0	3	2	0	5	1	0	2	1	0
SYSUCC-SFT-52	54.6	0	4	--	0	0	0	0	0	0	2	1	--	0	0	0	0	0	0	0	0	0	0	1	1	0	0	0	1	0	3	0	0	0	0	0	0	0	0	0	2	1	0	3	0	0	0	0	0
SYSUCC-SFT-53	106.6	0	4	--	0	0	0	0	2	1	0	5	--	0	0	0	0	0	0	1	1	1	0	1	1	1	0	0	1	0	2	0	0	0	0	0	0	0	0	0	0	1	0	1	0	0	0	0	0
SYSUCC-SFT-54	33	0	4	--	0	0	0	0	0	0	3	5	--	0	0	0	0	0	0	0	1	1	0	1	1	1	0	0	1	1	3	0	0	0	0	0	0	0	0	0	3	0	0	3	0	0	0	0	0
SYSUCC-SFT-55	78.5	0	4	--	0	1	0	0	0	0	0	6	1	--	0	0	0	0	0	0	0	0	0	1	1	0	0	0	1	0	3	0	0	0	0	0	0	0	0	1	0	0	0	1	0	0	0	0	0
SYSUCC-SFT-56	58.3	0	4	--	0	1	1	0	0	0	0	2	--	0	0	0	0	0	0	1	1	0	1	1	1	1	0	0	1	1	3	0	0	0	1	0	0	1	0	1	0	2	0	3	0	0	2	0	0
SYSUCC-SFT-57	39.2	0	4	--	1	1	0	0	1	2	0	6	1	--	0	0	0	0	0	1	0	0	0	1	1	0	0	0	1	2	3	0	0	0	0	0	0	0	0	1	0	1	0	2	0	0	0	0	1
SYSUCC-SFT-58	13	1	2	Pleura/Lung	1	0	1	0	1	0	3	1	--	2	1	0	0	0	0	0	1	0	0	1	0	0	1	0	0	0	0	0	1	0	0	0	0	0	1	0	3	2	0	5	1	1	2	1	1
SYSUCC-SFT-59	36.2	0	4	--	1	0	1	0	1	2	0	6	1	--	0	0	0	0	0	0	0	0	0	0	1	0	0	0	0	0	3	0	0	0	0	0	0	0	0	0	0	2	0	2	0	0	2	0	1
SYSUCC-SFT-60	9.7	1	2	Brain	1	0	1	1	1	1	1	6	3	--	0	1	0	0	0	0	1	1	1	0	1	1	0	0	1	1	3	1	0	0	0	0	0	0	1	0	1	2	1	4	1	1	2	1	1
SYSUCC-SFT-61	26	0	4	--	1	0	1	0	1	2	1	6	2	--	1	1	0	0	0	0	0	0	1	0	1	1	1	1	1	2	2	0	0	1	0	0	1	1	0	0	1	2	0	3	0	0	2	0	1
SYSUCC-SFT-62	9.5	0	4	--	1	0	0	0	0	0	2	1	--	0	0	0	0	0	0	0	0	0	0	1	1	0	0	0	1	1	3	0	0	0	0	0	0	0	0	0	2	0	0	2	0	0	0	0	1
SYSUCC-SFT-63	25.2	0	4	--	0	0	0	0	1	0	1	6	1	--	0	1	0	0	0	0	0	0	0	1	1	0	0	0	1	0	3	0	0	0	0	0	0	0	0	0	1	1	0	2	0	0	0	0	0
SYSUCC-SFT-64	29.9	0	4	--	0	0	0	0	0	0	1	2	--	0	0	0	0	0	0	0	0	0	1	1	0	1	0	0	1	0	3	0	0	0	0	0	1	1	0	0	1	1	0	2	0	0	0	0	0
SYSUCC-SFT-65	92.5	0	4	--	0	1	0	0	0	0	0	1	--	0	0	0	0	0	0	0	1	0	0	1	1	1	0	1	1	2	1	0	0	0	0	0	0	1	0	1	0	0	0	1	0	0	0	0	0
SYSUCC-SFT-66	51.2	0	4	--	0	0	1	0	1	0	1	6	2	--	0	1	0	0	0	0	0	0	0	1	1	0	0	0	0	2	1	0	0	0	0	0	0	0	0	0	1	2	0	3	0	0	2	0	0
SYSUCC-SFT-67	13	1	1	--	1	1	1	1	1	0	2	1	--	2	1	0	0	0	0	0	1	0	0	0	0	0	1	0	1	0	3	0	0	0	0	0	0	0	0	1	2	2	1	6	2	1	2	1	1
SYSUCC-SFT-68	81.5	0	4	--	1	1	0	0	1	1	3	1	--	0	0	0	0	0	0	0	1	0	0	1	1	1	0	0	1	0	2	0	0	0	1	0	0	1	0	1	3	1	0	5	1	0	0	0	1
SYSUCC-SFT-69	13.3	0	4	--	1	1	0	1	1	0	3	1	--	0	0	0	0	0	0	0	0	0	0	0	0	0	0	0	1	1	3	0	0	0	1	0	0	0	0	1	3	1	1	6	2	0	0	1	1
SYSUCC-SFT-70	25.5	0	4	--	1	1	0	0	0	0	1	1	--	0	0	0	0	0	0	1	1	0	0	1	1	0	0	0	1	0	3	0	0	0	0	0	0	0	0	1	1	1	0	3	0	0	0	0	1
SYSUCC-SFT-71	127.7	0	4	--	0	0	0	0	2	1	0	1	--	0	0	0	0	0	0	1	1	1	0	1	1	0	0	0	1	0	1	0	0	0	0	1	0	0	0	0	0	1	0	1	0	0	0	0	0
SYSUCC-SFT-72	85.2	0	4	--	1	0	0	0	0	0	3	1	--	0	0	0	0	0	0	0	0	0	0	1	0	0	0	0	1	0	3	0	0	0	0	0	0	0	0	0	3	0	0	3	0	0	0	1	1
SYSUCC-SFT-73	78	1	1	--	1	1	1	0	0	0	0	2	--	0	0	0	0	0	0	0	0	0	0	1	1	0	0	0	0	0	3	0	0	0	1	0	1	1	0	1	0	2	0	3	0	1	2	0	1
SYSUCC-SFT-74	54.7	0	4	--	0	0	0	0	0	0	2	5	--	0	0	0	0	0	0	1	0	0	0	1	0	0	0	0	1	1	3	0	0	0	0	0	0	0	0	0	2	1	0	3	0	0	0	0	0
SYSUCC-SFT-75	93.6	0	4	--	0	0	0	0	0	0	1	1	--	0	0	0	0	0	0	0	0	0	0	1	1	0	0	0	1	0	3	0	0	0	0	0	0	0	0	0	1	1	0	2	0	0	0	0	0
SYSUCC-SFT-76	67.5	0	4	--	0	0	0	0	0	0	1	5	--	1	0	0	0	0	0	1	1	0	0	1	1	1	0	1	1	0	1	0	1	0	0	0	1	1	0	0	1	0	0	1	0	0	0	0	0
SYSUCC-SFT-77	46.9	0	4	--	0	0	1	0	1	1	3	5	--	2	0	0	0	0	0	1	1	0	0	1	1	1	0	0	1	0	2	0	0	0	0	0	0	0	0	0	3	2	0	5	1	0	2	0	0
SYSUCC-SFT-78	33.7	0	4	--	0	1	0	0	1	0	0	1	--	0	0	0	0	0	0	1	1	1	1	1	1	1	0	0	1	0	3	0	0	0	0	0	0	0	0	1	0	1	0	2	0	0	0	0	0
SYSUCC-SFT-79	46.7	0	4	--	0	0	0	0	0	0	1	1	--	0	0	0	0	0	0	1	1	0	0	1	1	1	0	0	1	1	3	0	0	0	0	0	0	0	0	0	1	0	0	1	0	0	0	0	0
SYSUCC-SFT-80	84.8	0	4	--	1	0	0	0	0	0	3	5	--	0	0	0	0	0	0	0	0	0	0	1	0	0	0	0	1	0	3	0	0	0	0	0	0	0	0	0	3	0	0	3	0	0	0	0	1
SYSUCC-SFT-81	33.6	0	4	--	1	0	0	0	0	0	1	5	--	0	0	0	0	0	0	1	0	1	0	1	0	0	0	0	1	0	3	0	0	0	0	0	0	0	0	0	1	0	0	1	0	0	0	0	1
SYSUCC-SFT-82	34	0	4	--	1	0	1	0	1	0	1	3	--	2	0	0	0	0	0	1	1	0	1	1	0	1	0	0	0	0	3	0	0	0	0	0	0	0	0	0	1	2	0	3	0	0	2	1	1
SYSUCC-SFT-83	99	0	4	--	1	0	0	0	0	0	2	1	--	0	0	0	0	0	0	0	0	0	0	1	1	0	0	0	1	0	2	0	0	0	0	0	0	0	0	0	2	0	0	2	0	0	0	0	1
SYSUCC-SFT-84	171.3	0	4	--	0	1	0	0	2	0	3	1	--	2	0	0	0	0	0	1	1	1	0	1	0	0	0	0	1	1	1	0	0	0	0	1	0	0	0	1	3	1	0	5	1	0	0	1	0
SYSUCC-SFT-85	53.3	0	4	--	1	0	0	1	1	2	0	2	--	0	0	0	0	0	0	1	1	0	1	1	1	1	0	0	1	0	3	0	0	0	0	0	0	0	0	0	0	1	1	2	0	0	0	1	1
SYSUCC-SFT-86	36.9	1	1	--	1	0	0	0	1	0	0	3	--	0	1	0	0	0	0	1	1	0	0	1	1	0	0	0	1	1	3	0	0	0	0	0	1	1	0	0	0	1	0	1	0	1	0	0	1
SYSUCC-SFT-87	20.7	1	1	--	1	1	1	0	1	1	0	3	--	2	1	0	1	0	0	1	1	1	1	1	1	1	1	0	1	0	2	0	0	1	0	0	0	1	0	1	0	2	0	3	0	1	2	0	1
SYSUCC-SFT-88	35.1	1	1	--	1	0	0	0	1	1	2	5	--	0	1	0	0	0	0	0	1	0	1	1	0	1	0	0	0	0	3	0	0	0	0	0	1	1	0	0	2	0	0	2	0	1	0	1	1
SYSUCC-SFT-89	92.9	0	4	--	1	0	0	0	2	1	3	5	--	0	0	0	0	0	0	1	1	0	0	1	1	1	0	0	1	0	0	0	1	0	0	0	1	1	0	0	3	0	0	3	0	0	0	1	1
SYSUCC-SFT-90	36.9	1	1	--	0	0	1	0	1	1	3	3	--	2	2	0	1	0	0	0	0	1	1	1	1	1	1	1	0	2	3	0	0	0	0	0	1	1	0	0	3	2	0	5	1	1	2	1	0
SYSUCC-SFT-91	49.1	0	4	--	0	1	0	0	0	0	0	1	--	0	0	0	0	0	0	0	1	0	0	1	1	1	0	0	1	0	3	0	0	0	0	0	0	0	0	1	0	1	0	2	0	0	0	0	0
SYSUCC-SFT-92	43.7	0	4	--	0	0	0	0	0	0	3	1	--	0	0	0	0	0	0	1	1	0	0	1	0	0	0	0	1	0	3	0	0	1	0	0	0	0	0	0	3	0	0	3	0	0	0	0	0
SYSUCC-SFT-93	30.7	0	4	--	0	0	0	0	0	0	2	5	--	0	0	0	0	0	0	1	0	1	0	1	0	1	0	0	1	0	3	0	0	0	0	0	0	0	0	0	2	1	0	3	0	0	0	0	0
SYSUCC-SFT-94	89.1	0	4	--	1	0	0	0	0	0	0	1	--	0	0	0	0	0	0	0	0	0	0	1	1	0	0	0	1	0	3	0	0	0	0	0	0	0	0	0	0	0	0	0	0	0	0	0	1
SYSUCC-SFT-95	55.1	0	4	--	0	0	0	0	0	0	2	1	--	0	0	0	0	0	0	0	0	0	0	1	0	0	0	0	1	0	3	0	0	0	0	0	0	0	0	0	2	0	0	2	0	0	0	0	0
SYSUCC-SFT-96	1.3	1	1	--	0	0	1	0	1	2	0	6	1	--	0	0	0	0	2	0	0	1	1	1	1	1	0	0	1	0	3	0	0	0	0	0	0	0	0	0	0	2	0	2	0	1	2	0	0
SYSUCC-SFT-97	23.8	0	4	--	0	0	0	0	1	2	1	6	1	--	0	1	0	0	1	1	1	0	1	1	1	1	0	1	1	0	3	0	0	0	0	0	0	0	0	0	1	1	0	2	0	0	0	0	0
SYSUCC-SFT-98	2.8	1	3	--	1	1	1	1	0	0	0	5	--	2	0	0	1	1	0	1	1	1	0	1	1	0	0	0	1	0	2	1	1	0	1	0	0	0	0	1	0	2	1	4	1	0	2	2	1
SYSUCC-SFT-99	62.6	0	4	--	0	0	0	0	0	0	3	1	--	0	0	0	0	0	0	0	0	0	0	1	1	0	0	0	1	0	3	0	0	0	1	0	0	0	0	0	3	1	0	4	1	0	0	1	0
SYSUCC-SFT-100	28.9	0	4	--	0	1	0	0	0	0	1	1	--	0	0	0	0	0	0	0	0	0	0	1	0	0	0	0	1	1	3	0	0	0	0	0	0	1	0	1	1	0	0	2	0	0	0	0	0
SYSUCC-SFT-101	155.3	0	4	--	1	0	0	0	1	0	2	1	--	0	0	0	0	0	0	1	1	1	0	1	0	0	0	0	1	0	3	0	0	0	0	1	0	0	0	0	2	1	0	3	0	0	0	1	1
SYSUCC-SFT-102	72.3	0	4	--	0	0	0	0	0	0	0	1	--	0	0	0	0	0	0	0	0	0	0	1	1	0	0	0	1	0	3	0	0	0	0	0	0	0	0	0	0	1	0	1	0	0	0	0	0
SYSUCC-SFT-103	46.1	0	4	--	0	0	0	0	0	1	2	5	--	0	0	0	0	0	0	1	1	0	1	1	1	1	0	0	1	0	3	0	0	0	0	0	0	0	0	0	2	1	0	3	0	0	0	0	0
SYSUCC-SFT-104	55.6	1	1	--	0	1	0	0	0	2	1	3	--	0	0	0	0	0	0	1	1	0	1	1	1	1	0	0	1	2	3	0	0	0	1	0	0	0	0	1	1	1	0	3	0	1	0	0	0
SYSUCC-SFT-105	122.7	0	4	--	1	0	0	0	1	0	0	4	--	0	0	0	0	0	0	0	1	1	0	1	0	0	0	0	1	0	2	0	0	0	0	0	0	0	0	0	0	1	0	1	0	0	0	0	1
SYSUCC-SFT-106	0.8	1	2	Liver	1	1	0	0	1	1	0	3	--	2	2	0	0	0	1	1	1	1	1	1	1	1	1	1	1	0	3	0	0	0	0	0	0	1	1	1	0	1	0	2	0	1	0	0	1
SYSUCC-SFT-107	4.2	0	4	--	0	0	0	0	1	0	1	3	--	0	0	0	0	0	0	1	0	1	1	0	1	0	0	0	0	0	3	0	0	0	0	0	0	0	0	0	1	0	0	1	0	0	0	0	0
SYSUCC-SFT-108	37.7	0	4	--	1	1	1	0	1	2	0	6	2	--	0	0	0	0	0	0	0	0	0	1	1	0	0	1	1	0	2	0	0	0	0	0	0	0	0	1	0	2	0	3	0	0	2	0	1
SYSUCC-SFT-109	71.4	0	4	--	1	0	0	1	0	0	3	5	--	0	0	0	0	0	0	1	0	0	0	1	1	0	0	0	1	0	2	0	0	0	0	0	0	0	0	0	3	1	1	5	1	0	0	1	1
SYSUCC-SFT-110	70.5	0	4	--	1	1	0	1	0	0	2	1	--	0	0	0	0	0	0	0	0	0	0	1	1	0	0	0	0	0	3	0	0	0	1	0	0	0	0	1	2	1	1	5	1	0	0	1	1
SYSUCC-SFT-111	26.8	1	3	--	0	0	1	1	2	1	1	5	--	2	0	0	0	0	0	0	1	1	0	1	0	0	0	0	1	0	2	0	0	0	1	1	0	0	0	0	1	2	1	4	1	0	2	1	0
SYSUCC-SFT-112	4.8	1	1	--	0	1	1	0	1	2	1	6	2	--	1	0	0	0	0	0	0	0	0	0	1	0	1	0	1	0	2	0	0	0	1	0	0	1	0	1	1	2	0	4	1	1	2	0	0
SYSUCC-SFT-113	37.1	0	4	--	0	0	0	0	0	0	0	6	1	--	0	1	0	0	0	0	0	0	0	0	1	0	0	0	0	0	3	0	0	0	0	0	0	0	0	0	0	1	0	1	0	0	0	0	0
SYSUCC-SFT-114	87.2	0	4	--	1	1	1	0	0	0	1	1	--	0	0	0	0	0	0	0	0	0	0	1	1	0	0	0	1	0	3	0	0	0	0	0	0	0	0	1	1	2	0	4	1	0	2	0	1
SYSUCC-SFT-115	30.9	0	4	--	1	0	0	0	0	0	1	6	1	--	0	0	0	0	0	1	0	0	0	1	0	0	0	0	1	0	3	0	0	0	0	0	0	0	0	0	1	1	0	2	0	0	0	0	1
SYSUCC-SFT-116	32.1	0	4	--	0	1	0	1	1	0	2	1	--	0	0	0	0	0	0	0	0	0	0	1	1	0	0	0	1	0	2	0	0	0	1	0	0	0	0	1	2	1	1	5	1	0	0	1	0
SYSUCC-SFT-117	60	1	2	Liver	1	1	1	0	1	1	3	3	--	2	0	0	0	0	0	0	1	1	0	1	1	1	0	1	1	1	2	0	0	0	1	1	0	0	1	1	3	2	0	6	2	1	2	0	1
SYSUCC-SFT-118	38.4	0	4	--	0	0	0	0	0	0	1	3	--	0	0	0	1	1	0	0	0	1	0	1	0	0	0	0	1	0	2	0	0	0	0	0	0	0	0	0	1	1	0	2	0	0	0	0	0
SYSUCC-SFT-119	22.9	0	4	--	1	0	1	0	0	0	3	5	--	2	0	0	0	0	0	1	0	0	0	1	0	0	0	0	1	1	3	0	0	0	1	0	0	0	0	0	3	2	0	5	1	0	2	1	1
SYSUCC-SFT-120	89.5	0	4	--	0	0	0	0	0	0	1	1	--	0	0	0	0	0	0	0	0	0	0	1	1	0	0	0	1	0	3	0	0	0	0	0	0	0	0	0	1	1	0	2	0	0	0	0	0
SYSUCC-SFT-121	49.9	0	4	--	0	0	0	0	0	0	3	1	--	0	0	0	0	0	0	0	0	0	0	1	0	0	0	0	0	0	3	0	0	0	0	0	0	0	0	0	3	0	0	3	0	0	0	0	0
SYSUCC-SFT-122	30.1	0	4	--	1	1	0	0	0	0	2	1	--	0	0	0	0	0	0	0	0	0	0	1	0	0	0	0	1	0	3	0	0	0	1	0	0	0	0	1	2	0	0	3	0	0	0	0	1
SYSUCC-SFT-123	32	0	4	--	0	1	1	0	1	2	3	1	--	1	0	0	0	0	0	0	0	1	0	0	0	0	0	0	1	0	3	0	0	0	0	0	0	1	0	1	3	2	0	6	2	0	2	1	0
SYSUCC-SFT-124	79.2	0	4	--	0	1	0	0	0	0	0	1	--	0	0	0	0	0	0	0	0	0	0	1	1	1	0	0	1	1	3	0	0	0	0	0	0	0	0	1	0	0	0	1	0	0	0	0	0
SYSUCC-SFT-125	1.8	1	2	Lymphonodus	1	0	1	0	1	0	2	4	--	2	0	1	0	0	0	1	1	0	1	1	1	1	0	1	1	0	3	0	0	0	0	0	0	0	1	0	2	2	0	4	1	1	2	1	1
SYSUCC-SFT-126	9.3	1	1	--	0	1	1	1	1	0	1	6	3	--	0	1	0	0	0	0	1	1	1	0	1	1	1	1	0	0	3	0	0	0	0	0	0	0	0	1	1	2	1	5	1	1	2	1	0
SYSUCC-SFT-127	81.6	0	4	--	0	1	0	0	0	0	0	1	--	0	0	0	0	0	0	0	0	0	0	1	0	0	0	0	1	0	3	0	0	0	0	0	0	0	0	1	0	0	0	1	0	0	0	0	0
SYSUCC-SFT-128	36.6	0	4	--	0	0	0	0	2	0	0	1	--	0	0	0	0	0	0	1	1	1	0	1	1	1	0	0	1	1	3	0	0	0	0	0	0	0	0	0	0	1	0	1	0	0	0	0	0
SYSUCC-SFT-129	3.4	0	4	--	1	1	0	0	0	0	0	1	--	0	0	1	1	0	0	0	0	0	0	1	1	0	0	0	1	0	3	0	0	0	0	0	0	0	0	1	0	0	0	1	0	0	0	0	1
SYSUCC-SFT-130	38.1	0	4	--	1	1	0	0	1	0	1	6	1	--	1	0	0	0	2	1	1	0	1	1	1	1	0	0	1	0	3	1	0	0	0	0	0	0	0	1	1	1	0	3	0	0	0	0	1
SYSUCC-SFT-131	38.9	0	4	--	1	0	0	0	0	0	2	3	--	0	0	0	0	0	0	1	1	1	0	1	1	0	0	0	1	0	3	0	0	0	0	0	0	0	0	0	2	1	0	3	0	0	0	0	1
FAHSYSU-SFT-1	49.8	0	4	--	0	0	0	0	0	2	1	2	--	0	0	0	0	0	0	--	--	--	1	--	--	--	0	--	--	--	2	0	--	--	--	--	--	--	0	0	1	1	0	2	0	0	0	0	0
FAHSYSU-SFT-2	46.1	0	4	--	1	0	0	0	1	2	1	6	1	--	0	0	0	0	2	--	--	--	1	--	--	--	0	--	--	--	2	0	--	--	--	--	--	--	0	0	1	1	0	2	0	0	0	1	1
FAHSYSU-SFT-3	43.2	0	4	--	0	0	0	0	0	0	0	4	--	0	0	0	0	0	0	--	--	--	0	--	--	--	0	--	--	--	3	0	--	--	--	--	--	--	0	0	0	0	0	0	0	0	0	0	0
FAHSYSU-SFT-4	37.2	0	4	--	0	0	0	0	0	0	0	6	1	--	0	0	0	0	0	--	--	--	0	--	--	--	0	--	--	--	2	0	--	--	--	--	--	--	0	0	0	0	0	0	0	0	0	0	0
FAHSYSU-SFT-5	34.8	0	4	--	1	0	0	0	0	0	0	2	--	1	0	0	0	0	0	--	--	--	1	--	--	--	1	--	--	--	3	0	--	--	--	--	--	--	0	0	0	0	0	0	0	0	0	0	1
FAHSYSU-SFT-6	0	0	4	--	0	0	1	0	1	2	0	3	--	2	0	0	0	0	0	--	--	--	1	--	--	--	1	--	--	--	3	0	--	--	--	--	--	--	0	0	0	2	0	2	0	0	2	0	0
FAHSYSU-SFT-7	29.1	0	4	--	0	0	0	0	1	2	0	2	--	0	0	0	0	0	0	--	--	--	1	--	--	--	0	--	--	--	3	0	--	--	--	--	--	--	0	0	0	0	0	0	0	0	0	0	0
FAHSYSU-SFT-8	7.5	0	4	--	0	1	0	0	1	2	0	2	--	0	0	0	0	0	0	--	--	--	1	--	--	--	0	--	--	--	3	0	--	--	--	--	--	--	0	1	0	1	0	2	0	0	0	0	0
FAHSYSU-SFT-9	51.4	0	4	--	0	0	0	1	0	0	1	1	--	0	0	0	0	0	0	--	--	--	0	--	--	--	0	--	--	--	3	0	--	--	--	--	--	--	0	0	1	1	1	3	0	0	0	1	0
FAHSYSU-SFT-10	54	0	4	--	0	0	1	0	2	2	1	3	--	2	0	0	0	0	0	--	--	--	1	--	--	--	0	--	--	--	3	0	--	--	--	--	--	--	0	0	1	2	0	3	0	0	2	0	0
FAHSYSU-SFT-11	48.2	1	1	--	0	1	1	0	0	0	1	6	3	--	0	0	0	0	0	--	--	--	1	--	--	--	0	--	--	--	3	0	--	--	--	--	--	--	0	1	1	2	0	4	1	1	2	1	0
FAHSYSU-SFT-12	63.9	1	2	Liver	1	0	1	0	0	0	0	6	3	--	1	1	0	0	0	--	--	--	0	--	--	--	0	--	--	--	3	0	--	--	--	--	--	--	1	0	0	2	0	2	0	1	2	1	1
FAHSYSU-SFT-13	4.7	0	4	--	0	1	1	0	2	1	0	5	--	2	0	0	0	0	0	--	--	--	1	--	--	--	1	--	--	--	2	0	--	--	--	--	--	--	0	1	0	2	0	3	0	0	2	0	0
FAHSYSU-SFT-14	0	0	4	--	1	1	0	0	2	0	2	3	--	2	1	0	0	0	2	--	--	--	0	--	--	--	0	--	--	--	1	0	--	--	--	--	--	--	0	1	2	1	0	4	1	0	0	1	1
FAHSYSU-SFT-15	47.8	0	4	--	0	0	0	0	0	0	1	1	--	0	0	0	0	0	0	--	--	--	0	--	--	--	1	--	--	--	3	0	--	--	--	--	--	--	0	0	1	0	0	1	0	0	0	0	0
FAHSYSU-SFT-16	46.4	0	4	--	0	0	0	0	1	0	0	4	--	0	0	0	0	0	0	--	--	--	0	--	--	--	0	--	--	--	3	0	--	--	--	--	--	--	0	0	0	1	0	1	0	0	0	0	0
FAHSYSU-SFT-17	46.2	0	4	--	1	0	0	0	1	0	2	5	--	1	0	0	0	0	0	--	--	--	1	--	--	--	0	--	--	--	2	0	--	--	--	--	--	--	0	0	2	1	0	3	0	0	0	0	1
FAHSYSU-SFT-18	56	0	4	--	0	1	0	0	0	0	3	1	--	0	0	0	0	0	0	--	--	--	0	--	--	--	0	--	--	--	3	0	--	--	--	--	--	--	0	1	3	1	0	5	1	0	0	1	0
FAHSYSU-SFT-19	43.9	0	4	--	1	0	1	0	2	2	0	6	2	--	0	0	0	0	0	--	--	--	1	--	--	--	0	--	--	--	3	0	--	--	--	--	--	--	0	0	0	2	0	2	0	0	2	0	1
FAHSYSU-SFT-20	4.5	1	3	--	0	1	1	0	1	2	0	3	--	2	2	0	0	0	0	--	--	--	1	--	--	--	1	--	--	--	3	0	--	--	--	--	--	--	0	1	0	2	0	3	0	0	2	0	0
FAHSYSU-SFT-21	44.1	0	4	--	0	0	0	1	1	2	0	6	1	--	0	1	0	0	0	--	--	--	1	--	--	--	0	--	--	--	3	0	--	--	--	--	--	--	0	0	0	1	1	2	0	0	0	1	0
FAHSYSU-SFT-22	40	1	1	--	0	0	1	0	1	0	0	6	2	--	0	0	0	0	0	--	--	--	1	--	--	--	1	--	--	--	2	0	--	--	--	--	--	--	0	0	0	2	0	2	0	1	2	0	0
FAHSYSU-SFT-23	43	0	4	--	1	0	0	0	0	0	3	5	--	0	0	0	0	0	2	--	--	--	1	--	--	--	0	--	--	--	3	0	--	--	--	--	--	--	0	0	3	0	0	3	0	0	0	0	1
FAHSYSU-SFT-24	42.8	0	4	--	1	0	1	0	2	2	1	6	3	--	0	0	0	0	0	--	--	--	1	--	--	--	0	--	--	--	3	0	--	--	--	--	--	--	0	0	1	2	0	3	0	0	2	1	1
FAHSYSU-SFT-25	19.8	1	2	Bone	1	1	1	0	0	1	2	3	--	2	2	0	0	0	0	--	--	--	0	--	--	--	1	--	--	--	1	0	--	--	--	--	--	--	1	1	2	2	0	5	1	1	2	0	1
FAHSYSU-SFT-26	49.2	0	4	--	1	0	0	0	1	0	1	3	--	0	0	0	0	0	0	--	--	--	0	--	--	--	0	--	--	--	3	0	--	--	--	--	--	--	0	0	1	0	0	1	0	0	0	0	1
FAHSYSU-SFT-27	23.4	1	1	--	1	1	1	0	2	2	1	6	3	--	0	1	0	0	0	--	--	--	1	--	--	--	0	--	--	--	2	0	--	--	--	--	--	--	0	1	1	2	0	4	1	1	2	1	1
FAHSYSU-SFT-28	36.1	0	4	--	0	0	0	0	1	0	0	6	1	--	0	0	0	0	0	--	--	--	0	--	--	--	1	--	--	--	3	0	--	--	--	--	--	--	0	0	0	0	0	0	0	0	0	1	0
FAHSYSU-SFT-29	35.8	0	4	--	0	1	0	0	1	0	1	3	--	0	0	0	0	0	0	--	--	--	1	--	--	--	0	--	--	--	3	0	--	--	--	--	--	--	0	1	1	1	0	3	0	0	0	0	0
FAHSYSU-SFT-30	35.4	0	4	--	1	0	1	0	1	1	1	5	--	2	1	0	1	0	0	--	--	--	0	--	--	--	0	--	--	--	3	0	--	--	--	--	--	--	0	0	1	2	0	3	0	0	2	0	1
FAHSYSU-SFT-31	41.8	0	4	--	0	0	0	0	1	2	1	4	--	0	0	0	0	0	0	--	--	--	1	--	--	--	0	--	--	--	2	0	--	--	--	--	--	--	0	0	1	1	0	2	0	0	0	0	0
FAHSYSU-SFT-32	46.1	0	4	--	0	0	0	0	0	1	0	6	1	--	1	1	0	0	2	--	--	--	1	--	--	--	0	--	--	--	3	0	--	--	--	--	--	--	0	0	0	1	0	1	0	0	0	0	0
FAHSYSU-SFT-33	37.4	0	4	--	0	1	1	0	0	0	1	5	--	0	0	0	0	0	0	--	--	--	0	--	--	--	0	--	--	--	3	0	--	--	--	--	--	--	0	1	1	2	0	4	1	0	2	0	0
FAHSYSU-SFT-34	0	0	4	--	1	0	1	0	0	0	0	2	--	0	1	0	0	0	0	--	--	--	0	--	--	--	0	--	--	--	3	0	--	--	--	--	--	--	0	0	0	2	0	2	0	0	2	0	1
FAHSYSU-SFT-35	37.7	0	4	--	1	0	0	0	1	2	0	5	--	0	0	0	0	0	0	--	--	--	1	--	--	--	0	--	--	--	2	0	--	--	--	--	--	--	0	0	0	0	0	0	0	0	0	1	1
FAHSYSU-SFT-36	37.1	0	4	--	1	0	0	0	1	0	2	1	--	0	0	0	0	0	0	--	--	--	0	--	--	--	0	--	--	--	3	0	--	--	--	--	--	--	0	0	2	1	0	3	0	0	0	0	1
FAHSYSU-SFT-37	28.2	1	1	--	1	1	0	0	1	1	0	6	1	--	1	0	0	0	0	--	--	--	0	--	--	--	1	--	--	--	3	0	--	--	--	--	--	--	0	1	0	1	0	2	0	1	0	0	1
FAHSYSU-SFT-38	35.8	0	4	--	0	1	0	0	0	0	0	2	--	0	0	0	0	0	0	--	--	--	0	--	--	--	1	--	--	--	3	1	--	--	--	--	--	--	0	1	0	1	0	2	0	0	0	0	0
FAHSYSU-SFT-39	0	0	4	--	1	1	1	0	1	2	1	6	3	--	0	1	0	0	2	--	--	--	0	--	--	--	0	--	--	--	2	0	--	--	--	--	--	--	0	1	1	2	0	4	1	0	2	1	1
FAHSYSU-SFT-40	18.8	1	1	--	1	1	1	0	1	2	2	2	--	2	0	0	0	0	0	--	--	--	0	--	--	--	1	--	--	--	3	1	--	--	--	--	--	--	0	1	2	2	0	5	1	1	2	0	1
FAHSYSU-SFT-41	35.4	0	4	--	0	0	0	0	0	0	1	5	--	0	0	0	0	0	0	--	--	--	0	--	--	--	0	--	--	--	3	0	--	--	--	--	--	--	0	0	1	1	0	2	0	0	0	0	0
FAHSYSU-SFT-42	32.3	0	4	--	1	0	1	0	1	1	2	3	--	2	0	0	1	0	0	--	--	--	1	--	--	--	1	--	--	--	3	0	--	--	--	--	--	--	0	0	2	2	0	4	1	0	2	0	1
FAHSYSU-SFT-43	6.2	1	1	--	0	0	1	0	1	0	3	5	--	2	1	0	0	0	0	--	--	--	1	--	--	--	0	--	--	--	3	0	--	--	--	--	--	--	0	0	3	2	0	5	1	1	2	0	0
FAHSYSU-SFT-44	17.7	1	1 2	Peritoneum/intraperitoneal	1	0	1	0	2	1	2	5	--	2	1	0	0	0	0	--	--	--	1	--	--	--	0	--	--	--	3	0	--	--	--	--	--	--	1	0	2	2	0	4	1	1	2	0	1
FAHSYSU-SFT-45	33.3	0	4	--	0	0	0	0	1	0	0	1	--	0	0	0	0	0	0	--	--	--	0	--	--	--	0	--	--	--	3	1	--	--	--	--	--	--	0	0	0	1	0	1	0	0	0	0	0
FAHSYSU-SFT-46	22	1	2	Bone	0	0	1	0	1	2	0	6	3	--	1	0	1	0	0	--	--	--	1	--	--	--	1	--	--	--	3	0	--	--	--	--	--	--	1	0	0	2	0	2	0	1	2	1	0
FAHSYSU-SFT-47	30.5	0	4	--	0	0	0	0	0	0	0	6	1	--	1	1	0	0	0	--	--	--	0	--	--	--	0	--	--	--	3	0	--	--	--	--	--	--	0	0	0	0	0	0	0	0	0	0	0
FAHSYSU-SFT-48	14.9	0	4	--	0	0	1	0	1	1	0	3	--	2	0	1	0	0	0	--	--	--	1	--	--	--	1	--	--	--	3	0	--	--	--	--	--	--	0	0	0	2	0	2	0	0	2	0	0
FAHSYSU-SFT-49	37.9	0	4	--	0	0	0	0	0	0	0	3	--	0	0	0	0	0	1	--	--	--	1	--	--	--	0	--	--	--	3	1	--	--	--	--	--	--	0	0	0	1	0	1	0	0	0	0	0
FAHSYSU-SFT-50	30	0	4	--	0	1	1	0	1	0	0	1	--	0	0	0	0	0	0	--	--	--	0	--	--	--	0	--	--	--	3	0	--	--	--	--	--	--	0	1	0	2	0	3	0	0	2	0	0
FAHSYSU-SFT-51	0	0	4	--	1	0	1	0	1	1	2	3	--	2	0	0	0	0	0	--	--	--	0	--	--	--	1	--	--	--	3	0	--	--	--	--	--	--	0	0	2	2	0	4	1	0	2	0	1
FAHSYSU-SFT-52	13.4	0	4	--	1	1	0	0	0	0	0	1	--	0	0	0	0	0	0	--	--	--	0	--	--	--	0	--	--	--	3	0	--	--	--	--	--	--	0	1	0	1	0	2	0	0	0	0	1
FAHSYSU-SFT-53	11.3	0	4	--	1	0	1	0	1	0	1	4	--	2	0	0	1	0	0	--	--	--	0	--	--	--	1	--	--	--	3	0	--	--	--	--	--	--	0	0	1	2	0	3	0	0	2	0	1
FAHSYSU-SFT-54	12.4	0	4	--	1	0	1	0	1	1	1	3	--	0	0	0	0	0	0	--	--	--	1	--	--	--	0	--	--	--	3	0	--	--	--	--	--	--	0	0	1	2	0	3	0	0	2	0	1
FAHSYSU-SFT-55	11.9	0	4	--	1	0	1	0	1	2	1	6	3	--	0	1	0	0	0	--	--	--	1	--	--	--	0	--	--	--	2	0	--	--	--	--	--	--	0	0	1	2	0	3	0	0	2	1	1
FAHSYSU-SFT-56	3.7	1	1	--	0	1	1	0	1	2	0	5	--	2	1	0	0	1	0	--	--	--	0	--	--	--	1	--	--	--	3	0	--	--	--	--	--	--	0	1	0	2	0	3	0	1	2	0	0
FAHSYSU-SFT-57	9.3	0	4	--	1	1	1	0	1	0	0	2	--	2	1	0	0	0	0	--	--	--	1	--	--	--	1	--	--	--	3	0	--	--	--	--	--	--	0	1	0	2	0	3	0	0	2	0	1
FAHSYSU-SFT-58	23.8	1	1	--	0	0	0	0	1	2	1	4	--	0	0	0	0	0	0	--	--	--	1	--	--	--	0	--	--	--	3	0	--	--	--	--	--	--	0	0	1	1	0	2	0	1	0	0	0
FAHSYSU-SFT-59	21.6	0	4	--	0	1	1	0	1	2	0	6	3	--	0	0	0	0	0	--	--	--	1	--	--	--	1	--	--	--	2	0	--	--	--	--	--	--	0	1	0	2	0	3	0	0	2	1	0
FAHSYSU-SFT-60	7.1	0	4	--	1	1	1	0	1	2	1	6	3	--	0	0	0	0	0	--	--	--	1	--	--	--	0	--	--	--	2	0	--	--	--	--	--	--	0	1	1	2	0	4	1	0	2	1	1
FAHSYSU-SFT-61	3.9	1	1	--	1	0	1	1	1	1	0	5	--	0	0	0	0	0	0	--	--	--	1	--	--	--	0	--	--	--	3	0	--	--	--	--	--	--	0	0	0	2	1	3	0	1	2	1	1
FAHSYSU-SFT-62	8.1	1	1	--	1	0	1	1	1	2	3	3	--	2	0	1	0	0	0	--	--	--	1	--	--	--	0	--	--	--	2	0	--	--	--	--	--	--	0	0	3	2	1	6	2	1	2	2	1
FAHSYSU-SFT-63	0	0	4	--	1	0	0	0	1	0	2	5	--	0	0	0	0	0	0	--	--	--	1	--	--	--	0	--	--	--	3	0	--	--	--	--	--	--	0	0	2	0	0	2	0	0	0	0	1
FAHSYSU-SFT-64	0	0	4	--	1	0	1	0	0	2	0	6	3	--	1	0	0	0	0	--	--	--	0	--	--	--	1	--	--	--	3	0	--	--	--	--	--	--	0	0	0	2	0	2	0	0	2	1	1
FAHSYSU-SFT-65	0	0	4	--	1	1	0	1	1	0	1	5	--	0	0	0	0	0	0	--	--	--	1	--	--	--	0	--	--	--	3	0	--	--	--	--	--	--	0	1	1	0	1	3	0	0	0	1	1
FAHSYSU-SFT-66	12.7	0	4	--	1	1	0	0	0	0	3	3	--	0	0	0	0	0	0	--	--	--	0	--	--	--	0	--	--	--	2	0	--	--	--	--	--	--	0	1	3	1	0	5	1	0	0	0	1
FAHSYSU-SFT-67	121.2	0	4	--	1	0	0	0	1	0	1	3	--	0	0	0	0	0	0	--	--	--	0	--	--	--	0	--	--	--	2	0	--	--	--	--	--	--	0	0	1	1	0	2	0	0	0	0	1
FAHSYSU-SFT-68	0	0	4	--	0	0	1	0	0	0	2	5	--	0	0	0	0	0	0	--	--	--	1	--	--	--	0	--	--	--	2	0	--	--	--	--	--	--	0	0	2	2	0	4	1	0	2	0	0
FAHSYSU-SFT-69	11.1	0	4	--	1	0	0	0	0	0	3	1	--	0	0	0	0	0	0	--	--	--	0	--	--	--	0	--	--	--	3	1	--	--	--	--	--	--	0	0	3	1	0	4	1	0	0	1	1
FAHSYSU-SFT-70	0	0	4	--	0	0	0	0	0	0	1	1	--	1	0	0	0	0	0	--	--	--	0	--	--	--	0	--	--	--	3	0	--	--	--	--	--	--	0	0	1	1	0	2	0	0	0	1	0
FAHSYSU-SFT-71	103.7	0	4	--	0	0	0	0	0	1	1	5	--	1	0	0	0	0	0	--	--	--	1	--	--	--	0	--	--	--	3	0	--	--	--	--	--	--	0	0	1	1	0	2	0	0	0	0	0
FAHSYSU-SFT-72	0	0	4	--	0	0	0	0	0	0	0	6	1	--	0	0	0	0	0	--	--	--	0	--	--	--	0	--	--	--	3	0	--	--	--	--	--	--	0	0	0	1	0	1	0	0	0	0	0
FAHSYSU-SFT-73	1.6	0	4	--	0	0	0	0	0	0	1	1	--	0	0	0	0	0	0	--	--	--	0	--	--	--	0	--	--	--	2	0	--	--	--	--	--	--	0	0	1	0	0	1	0	0	0	0	0
FAHSYSU-SFT-74	0	0	4	--	1	1	0	0	0	0	3	1	--	0	0	0	0	0	2	--	--	--	0	--	--	--	1	--	--	--	3	0	--	--	--	--	--	--	0	1	3	0	0	4	1	0	0	0	1
FAHSYSU-SFT-75	0.3	0	4	--	0	0	0	1	1	1	0	2	--	2	1	0	0	0	2	--	--	--	1	--	--	--	0	--	--	--	3	0	--	--	--	--	--	--	0	0	0	1	1	2	0	0	0	1	0
FAHSYSU-SFT-76	65.3	1	2	Peritoneum/intraperitoneal	0	0	1	0	1	1	3	3	--	2	0	0	0	0	0	--	--	--	1	--	--	--	0	--	--	--	3	1	--	--	--	--	--	--	1	0	3	2	0	5	1	1	2	1	0
FAHSYSU-SFT-77	98.7	0	4	--	0	0	0	0	1	2	0	4	--	0	0	0	0	0	0	--	--	--	0	--	--	--	0	--	--	--	3	0	--	--	--	--	--	--	0	0	0	1	0	1	0	0	0	0	0
FAHSYSU-SFT-78	4.1	1	1	--	0	0	1	1	1	2	0	6	3	--	1	0	0	0	2	--	--	--	1	--	--	--	1	--	--	--	3	0	--	--	--	--	--	--	0	0	0	2	1	3	0	1	2	1	0
FAHSYSU-SFT-79	0	0	4	--	0	0	0	0	0	0	3	1	--	0	0	0	0	0	0	--	--	--	0	--	--	--	0	--	--	--	3	0	--	--	--	--	--	--	0	0	3	1	0	4	1	0	0	0	0
FAHSYSU-SFT-80	0	0	4	--	1	0	0	0	0	1	0	3	--	0	0	0	0	0	0	--	--	--	1	--	--	--	0	--	--	--	3	0	--	--	--	--	--	--	0	0	0	1	0	1	0	0	0	0	1
FAHSYSU-SFT-81	6.1	0	4	--	1	0	1	1	0	0	1	5	--	0	0	0	0	0	0	--	--	--	0	--	--	--	0	--	--	--	3	0	--	--	--	--	--	--	0	0	1	2	1	4	1	0	2	1	1
FAHSYSU-SFT-82	0	0	4	--	1	0	0	0	0	0	1	1	--	0	0	0	0	0	0	--	--	--	0	--	--	--	0	--	--	--	3	0	--	--	--	--	--	--	0	0	1	1	0	2	0	0	0	0	1
FAHSYSU-SFT-83	76.1	0	4	--	1	0	0	0	0	0	1	1	--	0	0	0	0	0	0	--	--	--	0	--	--	--	0	--	--	--	2	0	--	--	--	--	--	--	0	0	1	1	0	2	0	0	0	0	1
FAHSYSU-SFT-84	20.8	1	1	--	0	0	1	0	2	0	0	3	--	2	0	0	0	0	0	--	--	--	1	--	--	--	0	--	--	--	2	0	--	--	--	--	--	--	0	0	0	2	0	2	0	1	2	0	0
FAHSYSU-SFT-85	91.9	0	4	--	0	0	0	0	0	0	1	2	--	0	0	0	0	0	0	--	--	--	1	--	--	--	0	--	--	--	3	0	--	--	--	--	--	--	0	0	1	1	0	2	0	0	0	0	0
FAHSYSU-SFT-86	0.3	0	4	--	0	0	0	0	0	0	0	3	--	0	0	0	0	0	0	--	--	--	0	--	--	--	0	--	--	--	3	0	--	--	--	--	--	--	0	0	0	0	0	0	0	0	0	0	0
FAHSYSU-SFT-87	88	0	4	--	1	0	1	1	1	1	1	3	--	0	0	0	0	0	0	--	--	--	1	--	--	--	0	--	--	--	3	0	--	--	--	--	--	--	0	0	1	2	1	4	1	0	2	1	1
FAHSYSU-SFT-88	87.5	0	4	--	0	0	0	0	1	2	0	3	--	1	0	0	0	0	0	--	--	--	1	--	--	--	0	--	--	--	3	0	--	--	--	--	--	--	0	0	0	1	0	1	0	0	0	0	0
FAHSYSU-SFT-89	86.2	0	4	--	0	0	1	1	2	0	0	2	--	2	0	0	0	0	0	--	--	--	0	--	--	--	0	--	--	--	2	0	--	--	--	--	--	--	0	0	0	2	1	3	0	0	2	2	0
FAHSYSU-SFT-90	2.2	1	1	--	0	0	1	0	1	2	0	6	3	--	0	0	0	0	0	--	--	--	1	--	--	--	0	--	--	--	2	1	--	--	--	--	--	--	0	0	0	2	0	2	0	1	2	1	0
FAHSYSU-SFT-91	0.3	0	4	--	1	0	1	0	2	2	0	6	3	--	0	0	0	0	0	--	--	--	1	--	--	--	0	--	--	--	2	0	--	--	--	--	--	--	0	0	0	2	0	2	0	0	2	1	1
FAHSYSU-SFT-92	69.6	1	2	Peritoneum/intraperitoneal	0	0	1	0	1	2	2	5	--	2	0	0	0	0	0	--	--	--	0	--	--	--	1	--	--	--	2	0	--	--	--	--	--	--	1	0	2	2	0	4	1	1	2	0	0
FAHSYSU-SFT-93	0	0	4	--	1	0	1	0	0	0	0	5	--	1	0	0	0	0	0	--	--	--	0	--	--	--	0	--	--	--	3	0	--	--	--	--	--	--	0	0	0	2	0	2	0	0	2	0	1
FAHSYSU-SFT-94	17	0	4	--	1	1	1	0	0	0	1	1	--	0	0	0	0	0	0	--	--	--	0	--	--	--	0	--	--	--	3	0	--	--	--	--	--	--	0	1	1	2	0	4	1	0	2	0	1
FAHSYSU-SFT-95	92.1	0	4	--	1	0	0	0	1	2	0	2	--	0	0	0	0	0	0	--	--	--	0	--	--	--	0	--	--	--	3	0	--	--	--	--	--	--	0	0	0	1	0	1	0	0	0	0	1
FAHSYSU-SFT-96	40.8	1	3	--	1	0	1	0	1	0	0	2	--	0	0	0	0	0	0	--	--	--	1	--	--	--	0	--	--	--	3	0	--	--	--	--	--	--	0	0	0	2	0	2	0	0	2	0	1
FAHSYSU-SFT-97	65.4	1	1	--	1	1	1	0	1	1	1	6	3	--	0	0	0	0	0	--	--	--	1	--	--	--	0	--	--	--	3	0	--	--	--	--	--	--	0	1	1	2	0	4	1	1	2	1	1
FAHSYSU-SFT-98	0	0	4	--	1	0	0	0	0	0	0	1	--	0	0	0	0	0	0	--	--	--	0	--	--	--	0	--	--	--	3	0	--	--	--	--	--	--	0	0	0	0	0	0	0	0	0	1	1
FAHSYSU-SFT-99	6.5	0	4	--	1	0	0	0	0	0	1	2	--	0	0	0	0	0	0	--	--	--	0	--	--	--	0	--	--	--	3	0	--	--	--	--	--	--	0	0	1	1	0	2	0	0	0	1	1
FAHSYSU-SFT-100	0	0	4	--	0	0	0	0	1	1	1	4	--	0	0	0	0	0	0	--	--	--	1	--	--	--	0	--	--	--	3	0	--	--	--	--	--	--	0	0	1	1	0	2	0	0	0	0	0
FAHSYSU-SFT-101	79.2	1	3	--	1	1	1	0	1	2	1	5	--	2	1	0	0	0	0	--	--	--	0	--	--	--	1	--	--	--	2	1	--	--	--	--	--	--	0	1	1	2	0	4	1	0	2	0	1
FAHSYSU-SFT-102	15.1	1	1 2	Peritoneum/intraperitoneal	1	1	0	0	2	0	2	4	--	1	0	0	1	0	0	--	--	--	0	--	--	--	0	--	--	--	3	1	--	--	--	--	--	--	1	1	2	0	0	3	0	1	0	0	1
FAHSYSU-SFT-103	70.2	0	4	--	1	0	0	0	1	0	0	2	--	0	0	0	0	0	0	--	--	--	1	--	--	--	0	--	--	--	3	0	--	--	--	--	--	--	0	0	0	0	0	0	0	0	0	0	1
FAHSYSU-SFT-104	12.1	1	2	Bone	1	0	1	1	1	1	0	5	--	2	2	0	0	0	0	--	--	--	1	--	--	--	0	--	--	--	2	0	--	--	--	--	--	--	1	0	0	2	1	3	0	1	2	1	1
FAHSYSU-SFT-105	68.6	0	4	--	0	0	0	0	2	0	1	6	1	--	0	0	0	0	0	--	--	--	1	--	--	--	0	--	--	--	3	0	--	--	--	--	--	--	0	0	1	0	0	1	0	0	0	0	0
FAHSYSU-SFT-106	0	0	4	--	0	1	0	0	2	0	1	3	--	0	0	0	0	0	0	--	--	--	1	--	--	--	0	--	--	--	3	0	--	--	--	--	--	--	0	1	1	0	0	2	0	0	0	0	0
FAHSYSU-SFT-107	67.9	0	4	--	0	0	0	0	1	0	1	4	--	0	0	0	0	0	0	--	--	--	0	--	--	--	0	--	--	--	3	0	--	--	--	--	--	--	0	0	1	0	0	1	0	0	0	0	0
FAHSYSU-SFT-108	3.7	0	4	--	0	0	0	0	1	0	0	3	--	2	2	0	0	0	0	--	--	--	1	--	--	--	0	--	--	--	2	0	--	--	--	--	--	--	0	0	0	1	0	1	0	0	0	0	0
FAHSYSU-SFT-109	50.1	0	4	--	1	0	0	0	0	0	1	1	--	0	0	0	0	0	0	--	--	--	0	--	--	--	0	--	--	--	3	0	--	--	--	--	--	--	0	0	1	0	0	1	0	0	0	1	1
FAHSYSU-SFT-110	65.5	0	4	--	1	0	0	1	0	1	0	2	--	0	0	0	0	0	0	--	--	--	1	--	--	--	0	--	--	--	3	0	--	--	--	--	--	--	0	0	0	0	1	1	0	0	0	1	1
FAHSYSU-SFT-111	0	0	4	--	0	1	0	0	0	2	0	5	--	0	0	0	0	0	0	--	--	--	0	--	--	--	0	--	--	--	3	0	--	--	--	--	--	--	0	1	0	0	0	1	0	0	0	0	0
FAHSYSU-SFT-112	62.5	0	4	--	0	0	0	0	2	1	0	4	--	2	0	0	1	0	0	--	--	--	1	--	--	--	0	--	--	--	3	0	--	--	--	--	--	--	0	0	0	1	0	1	0	0	0	0	0
FAHSYSU-SFT-113	53.5	1	2	Pleura/Lung	1	1	0	0	1	1	3	3	--	2	2	0	0	0	0	--	--	--	1	--	--	--	0	--	--	--	3	0	--	--	--	--	--	--	1	1	3	1	0	5	1	1	0	0	1
FAHSYSU-SFT-114	44.3	1	3	--	1	0	0	0	1	1	1	6	1	--	0	0	0	0	0	--	--	--	1	--	--	--	1	--	--	--	3	1	--	--	--	--	--	--	0	0	1	0	0	1	0	0	0	0	1
FAHSYSU-SFT-115	64.4	0	4	--	0	1	1	0	1	2	0	6	3	--	0	0	0	0	0	--	--	--	0	--	--	--	0	--	--	--	2	0	--	--	--	--	--	--	0	1	0	2	0	3	0	0	2	1	0
CHCAMS-SFT-1	39	1	1	--	1	1	1	0	0	0	3	1	--	2	0	0	0	--	0	--	--	--	0	--	--	--	0	--	--	--	2	0	--	--	--	--	--	--	0	1	3	2	0	6	2	1	2	1	1
CHCAMS-SFT-2	48.6	0	4	--	1	1	0	0	0	0	0	1	--	0	0	0	0	--	0	--	--	--	1	--	--	--	0	--	--	--	3	0	--	--	--	--	--	--	0	1	0	0	0	1	0	0	0	0	1
CHCAMS-SFT-3	73.9	0	4	--	0	1	0	0	0	0	1	1	--	0	0	0	0	--	0	--	--	--	0	--	--	--	0	--	--	--	3	0	--	--	--	--	--	--	0	1	1	1	0	3	0	0	0	0	0
CHCAMS-SFT-4	59.8	0	4	--	1	1	0	0	0	0	0	1	--	0	0	0	0	--	0	--	--	--	0	--	--	--	0	--	--	--	3	0	--	--	--	--	--	--	0	1	0	0	0	1	0	0	0	0	1
CHCAMS-SFT-5	53.9	1	1	--	0	0	0	0	1	1	1	6	1	--	0	0	0	--	0	--	--	--	1	--	--	--	0	--	--	--	3	0	--	--	--	--	--	--	0	0	1	1	0	2	0	1	0	0	0
CHCAMS-SFT-6	27.8	1	2	Bone	0	0	1	1	1	0	3	1	--	2	0	0	0	--	0	--	--	--	0	--	--	--	0	--	--	--	0	0	--	--	--	--	--	--	1	0	3	2	1	6	2	1	2	1	0
CHCAMS-SFT-7	4.6	0	4	--	0	1	0	0	0	0	0	1	--	0	0	0	0	--	0	--	--	--	0	--	--	--	0	--	--	--	3	0	--	--	--	--	--	--	0	1	0	0	0	1	0	0	0	0	0
CHCAMS-SFT-8	14.8	0	4	--	1	1	0	0	0	0	1	1	--	0	0	0	0	--	0	--	--	--	0	--	--	--	0	--	--	--	3	0	--	--	--	--	--	--	0	1	1	1	0	3	0	0	0	0	1
CHCAMS-SFT-9	0	0	4	--	0	1	0	0	0	0	0	1	--	0	0	0	0	--	0	--	--	--	0	--	--	--	0	--	--	--	3	0	--	--	--	--	--	--	0	1	0	1	0	2	0	0	0	0	0
CHCAMS-SFT-10	56.9	0	4	--	1	1	1	0	1	0	3	1	--	2	0	0	0	--	0	--	--	--	0	--	--	--	0	--	--	--	3	0	--	--	--	--	--	--	0	1	3	2	0	6	2	0	2	1	1
CHCAMS-SFT-11	56.6	0	4	--	1	0	0	0	0	1	0	3	--	0	0	0	0	--	0	--	--	--	1	--	--	--	0	--	--	--	3	0	--	--	--	--	--	--	0	0	0	1	0	1	0	0	0	0	1
CHCAMS-SFT-12	56.3	0	4	--	0	1	1	0	1	1	3	1	--	2	0	0	0	--	0	--	--	--	0	--	--	--	0	--	--	--	3	0	--	--	--	--	--	--	0	1	3	2	0	6	2	0	2	0	0
CHCAMS-SFT-13	12.7	1	1	--	1	1	1	0	1	1	1	6	3	--	0	0	0	--	1	--	--	--	1	--	--	--	0	--	--	--	3	0	--	--	--	--	--	--	0	1	1	2	0	4	1	1	2	1	1
CHCAMS-SFT-14	0	0	4	--	0	1	0	0	2	0	0	6	1	--	0	0	0	--	0	--	--	--	1	--	--	--	1	--	--	--	3	0	--	--	--	--	--	--	0	1	0	1	0	2	0	0	0	0	0
CHCAMS-SFT-15	39.9	1	2	Pleura/Lung	0	0	1	0	2	1	0	3	--	2	2	0	1	--	0	--	--	--	1	--	--	--	1	--	--	--	3	0	--	--	--	--	--	--	1	0	0	2	0	2	0	1	2	0	0
CHCAMS-SFT-16	68.2	0	4	--	0	0	0	0	0	0	1	1	--	0	0	0	0	--	0	--	--	--	0	--	--	--	0	--	--	--	3	0	--	--	--	--	--	--	0	0	1	1	0	2	0	0	0	0	0
CHCAMS-SFT-17	3.4	0	4	--	0	0	0	0	2	0	3	1	--	0	0	0	0	--	0	--	--	--	0	--	--	--	0	--	--	--	3	0	--	--	--	--	--	--	0	0	3	0	0	3	0	0	0	0	0
CHCAMS-SFT-18	53.1	0	4	--	0	0	0	0	0	0	3	1	--	0	0	0	0	--	0	--	--	--	0	--	--	--	0	--	--	--	3	0	--	--	--	--	--	--	0	0	3	0	0	3	0	0	0	0	0
CHCAMS-SFT-19	65.7	0	4	--	1	1	0	0	1	0	0	1	--	0	0	0	0	--	0	--	--	--	0	--	--	--	0	--	--	--	3	0	--	--	--	--	--	--	0	1	0	0	0	1	0	0	0	0	1
CHCAMS-SFT-20	11.5	0	4	--	0	1	0	0	1	0	3	1	--	0	0	0	0	--	0	--	--	--	0	--	--	--	0	--	--	--	3	0	--	--	--	--	--	--	0	1	3	1	0	5	1	0	0	0	0
CHCAMS-SFT-21	52.4	0	4	--	1	0	0	0	0	0	2	1	--	0	0	0	0	--	0	--	--	--	1	--	--	--	0	--	--	--	2	0	--	--	--	--	--	--	0	0	2	0	0	2	0	0	0	0	1
CHCAMS-SFT-22	31.6	1	2	Bone	0	0	1	0	1	1	0	6	3	--	1	1	0	--	0	--	--	--	0	--	--	--	0	--	--	--	3	0	--	--	--	--	--	--	1	0	0	2	0	2	0	1	2	1	0
CHCAMS-SFT-23	3.4	0	4	--	0	0	0	0	0	0	1	1	--	0	0	0	0	--	0	--	--	--	0	--	--	--	0	--	--	--	3	0	--	--	--	--	--	--	0	0	1	1	0	2	0	0	0	0	0
CHCAMS-SFT-24	52.2	0	4	--	0	1	0	0	0	0	0	1	--	0	0	0	0	--	0	--	--	--	0	--	--	--	0	--	--	--	3	0	--	--	--	--	--	--	0	1	0	0	0	1	0	0	0	0	0
CHCAMS-SFT-25	0	0	4	--	0	0	0	0	1	1	1	5	--	0	0	0	0	--	0	--	--	--	1	--	--	--	0	--	--	--	3	0	--	--	--	--	--	--	0	0	1	1	0	2	0	0	0	0	0
CHCAMS-SFT-26	51.6	0	4	--	0	0	1	0	0	2	0	1	--	0	0	0	0	--	0	--	--	--	1	--	--	--	0	--	--	--	1	0	--	--	--	--	--	--	0	0	0	2	0	2	0	0	2	0	0
CHCAMS-SFT-27	0	0	4	--	0	0	1	0	2	0	1	5	--	2	0	0	0	--	0	--	--	--	1	--	--	--	0	--	--	--	3	0	--	--	--	--	--	--	0	0	1	2	0	3	0	0	2	0	0
CHCAMS-SFT-28	50.7	0	4	--	0	1	1	1	2	2	1	5	--	1	0	0	0	--	0	--	--	--	1	--	--	--	0	--	--	--	3	0	--	--	--	--	--	--	0	1	1	2	1	5	1	0	2	1	0
CHCAMS-SFT-29	49.9	0	4	--	0	1	0	1	0	0	2	1	--	0	0	0	0	--	0	--	--	--	1	--	--	--	0	--	--	--	3	0	--	--	--	--	--	--	0	1	2	1	1	5	1	0	0	1	0
CHCAMS-SFT-30	14	1	1	--	0	1	1	0	1	0	1	3	--	2	1	1	0	--	1	--	--	--	0	--	--	--	0	--	--	--	2	0	--	--	--	--	--	--	0	1	1	2	0	4	1	1	2	0	0
CHCAMS-SFT-31	63.7	0	4	--	0	1	0	0	0	2	0	1	--	0	1	0	0	--	0	--	--	--	0	--	--	--	0	--	--	--	2	0	--	--	--	--	--	--	0	1	0	1	0	2	0	0	0	0	0
CHCAMS-SFT-32	48.3	0	4	--	1	1	0	0	0	0	0	1	--	0	0	0	0	--	0	--	--	--	0	--	--	--	0	--	--	--	3	0	--	--	--	--	--	--	0	1	0	0	0	1	0	0	0	0	1
CHCAMS-SFT-33	48.5	0	4	--	0	0	0	0	0	2	0	1	--	0	0	0	0	--	0	--	--	--	0	--	--	--	0	--	--	--	3	0	--	--	--	--	--	--	0	0	0	1	0	1	0	0	0	0	0
CHCAMS-SFT-34	48.4	0	4	--	0	1	0	0	1	1	0	1	--	0	0	0	0	--	0	--	--	--	0	--	--	--	0	--	--	--	3	0	--	--	--	--	--	--	0	1	0	1	0	2	0	0	0	0	0
CHCAMS-SFT-35	0	0	4	--	1	1	1	0	2	1	2	1	--	2	1	0	0	--	0	--	--	--	0	--	--	--	1	--	--	--	3	0	--	--	--	--	--	--	0	1	2	2	0	5	1	0	2	0	1
CHCAMS-SFT-36	33.1	0	4	--	0	0	0	0	0	0	1	1	--	0	0	0	0	--	0	--	--	--	0	--	--	--	0	--	--	--	3	0	--	--	--	--	--	--	0	0	1	1	0	2	0	0	0	0	0
CHCAMS-SFT-37	0	0	4	--	1	1	0	0	1	0	0	1	--	2	1	1	0	--	0	--	--	--	0	--	--	--	0	--	--	--	3	0	--	--	--	--	--	--	0	1	0	1	0	2	0	0	0	1	1
CHCAMS-SFT-38	46	0	4	--	1	0	0	1	0	0	2	3	--	0	0	0	0	--	0	--	--	--	1	--	--	--	0	--	--	--	3	0	--	--	--	--	--	--	0	0	2	0	1	3	0	0	0	1	1
CHCAMS-SFT-39	48.9	0	4	--	0	0	0	0	1	0	0	1	--	0	0	0	0	--	0	--	--	--	0	--	--	--	0	--	--	--	3	1	--	--	--	--	--	--	0	0	0	1	0	1	0	0	0	0	0
CHCAMS-SFT-40	49	0	4	--	1	0	0	0	0	0	2	1	--	0	0	0	0	--	0	--	--	--	0	--	--	--	0	--	--	--	2	1	--	--	--	--	--	--	0	0	2	1	0	3	0	0	0	0	1
CHCAMS-SFT-41	2	0	4	--	1	0	0	0	0	0	0	2	--	0	0	0	0	--	0	--	--	--	0	--	--	--	0	--	--	--	2	0	--	--	--	--	--	--	0	0	0	0	0	0	0	0	0	0	1
CHCAMS-SFT-42	44.6	0	4	--	1	1	1	0	1	2	1	1	--	2	0	0	0	--	0	--	--	--	0	--	--	--	0	--	--	--	2	0	--	--	--	--	--	--	0	1	1	2	0	4	1	0	2	0	1
CHCAMS-SFT-43	3.2	0	4	--	0	0	0	0	1	0	3	1	--	0	0	0	0	--	0	--	--	--	1	--	--	--	0	--	--	--	3	0	--	--	--	--	--	--	0	0	3	1	0	4	1	0	0	0	0
CHCAMS-SFT-44	0	0	4	--	1	1	1	0	1	2	1	6	3	--	1	0	0	--	0	--	--	--	1	--	--	--	1	--	--	--	3	0	--	--	--	--	--	--	0	1	1	2	0	4	1	0	2	1	1
CHCAMS-SFT-45	0	0	4	--	0	0	0	1	1	1	0	6	1	--	1	1	0	--	0	--	--	--	1	--	--	--	0	--	--	--	3	0	--	--	--	--	--	--	0	0	0	1	1	2	0	0	0	2	0
CHCAMS-SFT-46	42.3	0	4	--	1	0	0	0	0	0	1	5	--	0	0	0	0	--	0	--	--	--	1	--	--	--	0	--	--	--	2	0	--	--	--	--	--	--	0	0	1	0	0	1	0	0	0	0	1
CHCAMS-SFT-47	42	0	4	--	0	0	0	0	0	0	1	1	--	0	0	0	0	--	0	--	--	--	0	--	--	--	0	--	--	--	3	0	--	--	--	--	--	--	0	0	1	1	0	2	0	0	0	0	0
CHCAMS-SFT-48	41.7	0	4	--	0	0	0	0	0	0	1	1	--	0	0	0	0	--	0	--	--	--	0	--	--	--	0	--	--	--	2	0	--	--	--	--	--	--	0	0	1	1	0	2	0	0	0	0	0
CHCAMS-SFT-49	41	0	4	--	0	0	0	0	0	0	1	1	--	0	0	0	0	--	0	--	--	--	0	--	--	--	0	--	--	--	3	0	--	--	--	--	--	--	0	0	1	0	0	1	0	0	0	0	0
CHCAMS-SFT-50	9.8	0	4	--	0	0	0	0	1	0	1	1	--	0	0	0	0	--	0	--	--	--	0	--	--	--	0	--	--	--	3	0	--	--	--	--	--	--	0	0	1	0	0	1	0	0	0	0	0
CHCAMS-SFT-51	40.5	0	4	--	1	1	0	0	0	0	1	1	--	0	0	0	0	--	0	--	--	--	0	--	--	--	0	--	--	--	3	0	--	--	--	--	--	--	0	1	1	1	0	3	0	0	0	0	1
CHCAMS-SFT-52	23.1	0	4	--	1	0	0	0	0	0	0	1	--	0	0	0	0	--	0	--	--	--	0	--	--	--	0	--	--	--	3	0	--	--	--	--	--	--	0	0	0	0	0	0	0	0	0	0	1
CHCAMS-SFT-53	39.8	0	4	--	0	1	1	1	1	1	1	1	--	2	0	0	0	--	0	--	--	--	0	--	--	--	1	--	--	--	3	0	--	--	--	--	--	--	0	1	1	2	1	5	1	0	2	1	0
CHCAMS-SFT-54	0	0	4	--	0	1	0	1	2	0	1	1	--	0	0	0	0	--	0	--	--	--	1	--	--	--	0	--	--	--	3	0	--	--	--	--	--	--	0	1	1	1	1	4	1	0	0	1	0
CHCAMS-SFT-55	39.6	0	4	--	0	0	0	0	0	0	1	1	--	0	0	0	0	--	0	--	--	--	0	--	--	--	0	--	--	--	3	0	--	--	--	--	--	--	0	0	1	0	0	1	0	0	0	0	0
CHCAMS-SFT-56	25	1	1	--	1	0	1	0	2	1	1	6	3	--	0	0	1	--	0	--	--	--	1	--	--	--	0	--	--	--	3	0	--	--	--	--	--	--	0	0	1	2	0	3	0	1	2	1	1
CHCAMS-SFT-57	38.4	0	4	--	1	1	0	0	0	0	1	1	--	0	0	0	0	--	0	--	--	--	0	--	--	--	0	--	--	--	3	0	--	--	--	--	--	--	0	1	1	1	0	3	0	0	0	1	1
CHCAMS-SFT-58	38.4	0	4	--	0	0	0	0	0	0	0	1	--	0	0	0	0	--	0	--	--	--	0	--	--	--	0	--	--	--	3	0	--	--	--	--	--	--	0	0	0	1	0	1	0	0	0	0	0
CHCAMS-SFT-59	41.5	1	1	--	0	1	1	0	2	1	3	1	--	2	0	0	0	--	0	--	--	--	0	--	--	--	1	--	--	--	3	0	--	--	--	--	--	--	0	1	3	2	0	6	2	1	2	0	0
CHCAMS-SFT-60	13.4	1	2	Brain	1	0	1	1	0	1	3	1	--	2	0	0	0	--	1	--	--	--	0	--	--	--	0	--	--	--	3	0	--	--	--	--	--	--	1	0	3	2	1	6	2	1	2	1	1
CHCAMS-SFT-61	37.6	0	4	--	0	1	0	0	0	0	0	1	--	0	0	0	0	--	0	--	--	--	0	--	--	--	0	--	--	--	2	0	--	--	--	--	--	--	0	1	0	1	0	2	0	0	0	0	0
CHCAMS-SFT-62	33.1	0	4	--	0	0	0	0	1	1	2	6	1	--	0	0	0	--	0	--	--	--	0	--	--	--	0	--	--	--	3	0	--	--	--	--	--	--	0	0	2	1	0	3	0	0	0	1	0
CHCAMS-SFT-63	36.9	0	4	--	1	0	1	0	1	0	0	1	--	0	0	0	0	--	0	--	--	--	1	--	--	--	0	--	--	--	3	0	--	--	--	--	--	--	0	0	0	2	0	2	0	0	2	0	1
CHCAMS-SFT-64	36.3	0	4	--	0	0	0	1	0	0	0	1	--	0	0	0	0	--	0	--	--	--	0	--	--	--	0	--	--	--	3	0	--	--	--	--	--	--	0	0	0	0	1	1	0	0	0	1	0
CHCAMS-SFT-65	8.8	1	2	Brain	1	0	0	0	1	0	0	6	1	--	1	0	1	--	0	--	--	--	1	--	--	--	0	--	--	--	3	1	--	--	--	--	--	--	1	0	0	0	0	0	0	1	0	0	1
CHCAMS-SFT-66	6.2	0	4	--	0	1	0	0	0	0	0	1	--	0	0	0	0	--	0	--	--	--	0	--	--	--	0	--	--	--	3	0	--	--	--	--	--	--	0	1	0	1	0	2	0	0	0	0	0
CHCAMS-SFT-67	0	0	4	--	1	0	0	1	0	0	0	5	--	0	0	0	0	--	0	--	--	--	1	--	--	--	0	--	--	--	1	0	--	--	--	--	--	--	0	0	0	0	1	1	0	0	0	1	1
CHCAMS-SFT-68	45.7	0	4	--	1	1	0	0	1	0	0	1	--	0	0	0	0	--	0	--	--	--	1	--	--	--	0	--	--	--	2	0	--	--	--	--	--	--	0	1	0	0	0	1	0	0	0	0	1
CHCAMS-SFT-69	46.1	0	4	--	0	1	0	0	2	0	1	1	--	0	0	0	0	--	0	--	--	--	0	--	--	--	0	--	--	--	3	0	--	--	--	--	--	--	0	1	1	0	0	2	0	0	0	0	0
CHCAMS-SFT-70	45.4	0	4	--	0	0	0	0	0	0	0	1	--	0	0	0	0	--	0	--	--	--	1	--	--	--	0	--	--	--	3	0	--	--	--	--	--	--	0	0	0	1	0	1	0	0	0	0	0
CHCAMS-SFT-71	2.8	0	4	--	1	0	0	0	0	0	1	1	--	0	0	0	0	--	0	--	--	--	0	--	--	--	0	--	--	--	3	0	--	--	--	--	--	--	0	0	1	1	0	2	0	0	0	0	1
CHCAMS-SFT-72	44.9	0	4	--	1	0	0	0	0	0	0	1	--	0	0	0	0	--	0	--	--	--	1	--	--	--	0	--	--	--	3	0	--	--	--	--	--	--	0	0	0	1	0	1	0	0	0	1	1
CHCAMS-SFT-73	15.6	1	2	Liver	1	1	1	0	2	1	1	5	--	2	0	1	1	--	0	--	--	--	1	--	--	--	1	--	--	--	1	0	--	--	--	--	--	--	1	1	1	2	0	4	1	1	2	1	1
CHCAMS-SFT-74	42.3	0	4	--	1	0	0	0	0	0	1	1	--	0	0	0	0	--	0	--	--	--	0	--	--	--	0	--	--	--	3	0	--	--	--	--	--	--	0	0	1	1	0	2	0	0	0	0	1
CHCAMS-SFT-75	20.8	0	4	--	1	1	0	0	0	0	2	5	--	0	0	0	0	--	0	--	--	--	0	--	--	--	0	--	--	--	3	0	--	--	--	--	--	--	0	1	2	1	0	4	1	0	0	0	1
CHCAMS-SFT-76	43.4	0	4	--	1	1	0	0	0	0	0	5	--	0	0	0	0	--	0	--	--	--	1	--	--	--	0	--	--	--	3	0	--	--	--	--	--	--	0	1	0	1	0	2	0	0	0	0	1
CHCAMS-SFT-77	18.4	0	4	--	0	0	0	0	0	0	0	4	--	0	0	0	0	--	0	--	--	--	1	--	--	--	0	--	--	--	3	0	--	--	--	--	--	--	0	0	0	1	0	1	0	0	0	0	0
CHCAMS-SFT-78	0	0	4	--	0	1	0	0	1	0	2	3	--	0	0	0	0	--	0	--	--	--	0	--	--	--	0	--	--	--	3	0	--	--	--	--	--	--	0	1	2	1	0	4	1	0	0	0	0
CHCAMS-SFT-79	36.9	0	4	--	0	1	0	0	1	0	3	1	--	0	0	0	0	--	0	--	--	--	0	--	--	--	0	--	--	--	3	0	--	--	--	--	--	--	0	1	3	0	0	4	1	0	0	0	0
CHCAMS-SFT-80	35.7	0	4	--	0	1	0	0	0	0	3	1	--	0	0	0	0	--	0	--	--	--	0	--	--	--	0	--	--	--	3	0	--	--	--	--	--	--	0	1	3	1	0	5	1	0	0	0	0
CHCAMS-SFT-81	35.4	0	4	--	0	0	1	0	2	0	0	5	--	0	0	0	0	--	0	--	--	--	1	--	--	--	0	--	--	--	3	0	--	--	--	--	--	--	0	0	0	2	0	2	0	0	2	0	0
CHCAMS-SFT-82	1	1	2	Pleura/Lung	0	1	0	0	0	1	1	6	1	--	1	0	0	--	0	--	--	--	1	--	--	--	1	--	--	--	2	0	--	--	--	--	--	--	1	1	1	1	0	3	0	1	0	0	0
CHCAMS-SFT-83	31.3	0	4	--	0	0	0	0	0	0	1	1	--	0	0	0	0	--	0	--	--	--	0	--	--	--	0	--	--	--	3	0	--	--	--	--	--	--	0	0	1	1	0	2	0	0	0	0	0
CHCAMS-SFT-84	15.6	0	4	--	1	1	0	0	0	0	1	1	--	0	0	0	0	--	0	--	--	--	0	--	--	--	0	--	--	--	3	0	--	--	--	--	--	--	0	1	1	0	0	2	0	0	0	0	1
CHCAMS-SFT-85	13.6	0	4	--	1	1	0	0	0	0	0	1	--	0	0	0	0	--	0	--	--	--	0	--	--	--	0	--	--	--	3	0	--	--	--	--	--	--	0	1	0	1	0	2	0	0	0	0	1
CHCAMS-SFT-86	32.2	0	4	--	1	1	0	0	0	0	0	1	--	0	0	0	0	--	0	--	--	--	1	--	--	--	0	--	--	--	3	0	--	--	--	--	--	--	0	1	0	0	0	1	0	0	0	0	1
CHCAMS-SFT-87	0	0	4	--	1	1	1	0	1	0	2	1	--	0	0	0	0	--	0	--	--	--	0	--	--	--	0	--	--	--	3	0	--	--	--	--	--	--	0	1	2	2	0	5	1	0	2	0	1
CHCAMS-SFT-88	17.7	1	1	--	0	0	1	0	1	0	0	1	--	0	0	0	0	--	0	--	--	--	0	--	--	--	0	--	--	--	3	0	--	--	--	--	--	--	0	0	0	2	0	2	0	1	2	0	0
CHCAMS-SFT-89	15.2	0	4	--	0	1	0	0	0	0	0	1	--	0	0	0	0	--	0	--	--	--	1	--	--	--	0	--	--	--	3	0	--	--	--	--	--	--	0	1	0	0	0	1	0	0	0	0	0
CHCAMS-SFT-90	8	1	2	Pleura/Lung	0	1	0	0	1	1	3	5	--	2	0	0	0	--	0	--	--	--	1	--	--	--	1	--	--	--	2	1	--	--	--	--	--	--	1	1	3	1	0	5	1	1	0	0	0
CHCAMS-SFT-91	0.8	1	1	--	1	0	1	1	2	0	1	6	3	--	1	0	0	--	0	--	--	--	1	--	--	--	1	--	--	--	3	0	--	--	--	--	--	--	0	0	1	2	1	4	1	1	2	1	1
CHCAMS-SFT-92	14.3	0	4	--	0	0	0	1	1	2	0	3	--	0	0	0	0	--	0	--	--	--	1	--	--	--	0	--	--	--	3	0	--	--	--	--	--	--	0	0	0	1	1	2	0	0	0	1	0
CHCAMS-SFT-93	28.1	0	4	--	0	0	0	0	1	2	1	1	--	2	0	0	0	--	0	--	--	--	0	--	--	--	0	--	--	--	3	0	--	--	--	--	--	--	0	0	1	1	0	2	0	0	0	1	0
CHCAMS-SFT-94	3.4	0	4	--	1	0	0	0	0	0	1	3	--	0	0	0	0	--	0	--	--	--	1	--	--	--	0	--	--	--	2	0	--	--	--	--	--	--	0	0	1	0	0	1	0	0	0	0	1
CHCAMS-SFT-95	10.8	0	4	--	0	0	0	0	0	0	1	1	--	0	0	0	0	--	0	--	--	--	1	--	--	--	0	--	--	--	3	0	--	--	--	--	--	--	0	0	1	1	0	2	0	0	0	0	0
CHCAMS-SFT-96	8.8	0	4	--	1	0	0	0	1	0	1	3	--	0	0	0	0	--	0	--	--	--	0	--	--	--	0	--	--	--	3	0	--	--	--	--	--	--	0	0	1	1	0	2	0	0	0	0	1
CHCAMS-SFT-97	11	0	4	--	1	1	0	0	0	0	1	5	--	0	0	0	0	--	0	--	--	--	0	--	--	--	0	--	--	--	3	0	--	--	--	--	--	--	0	1	1	0	0	2	0	0	0	0	1
CHCAMS-SFT-98	10.9	0	4	--	0	0	0	0	1	0	0	1	--	0	0	0	0	--	0	--	--	--	1	--	--	--	0	--	--	--	3	0	--	--	--	--	--	--	0	0	0	0	0	0	0	0	0	0	0
CHCAMS-SFT-99	9.3	0	4	--	0	0	0	0	1	0	0	5	--	0	0	0	0	--	0	--	--	--	1	--	--	--	0	--	--	--	3	0	--	--	--	--	--	--	0	0	0	1	0	1	0	0	0	0	0
CHCAMS-SFT-100	8.8	0	4	--	0	1	0	0	1	1	1	1	--	1	0	0	0	--	0	--	--	--	0	--	--	--	0	--	--	--	3	0	--	--	--	--	--	--	0	1	1	1	0	3	0	0	0	0	0
CHCAMS-SFT-101	35.2	0	4	--	0	1	0	0	0	0	1	1	--	0	0	0	0	--	0	--	--	--	0	--	--	--	0	--	--	--	3	0	--	--	--	--	--	--	0	1	1	0	0	2	0	0	0	0	0
CHCAMS2-SFT-1	78.9	0	4	--	0	0	0	0	1	1	0	5	--	0	0	0	0	--	0	--	--	--	1	--	--	--	0	--	--	--	3	0	--	--	--	--	--	--	0	0	0	1	0	1	0	0	0	1	0
CHCAMS2-SFT-2	7.5	1	2	Liver	0	0	1	0	2	2	2	5	--	2	0	0	1	--	0	--	--	--	1	--	--	--	1	--	--	--	2	1	--	--	--	--	--	--	1	0	2	2	0	4	1	1	2	0	0
CHCAMS2-SFT-3	18.6	1	3	--	0	1	1	0	2	2	1	1	--	2	1	0	0	--	0	--	--	--	1	--	--	--	1	--	--	--	3	0	--	--	--	--	--	--	0	1	1	2	0	4	1	0	2	0	0
CHCAMS2-SFT-4	22.1	0	4	--	0	0	0	0	0	0	1	1	--	0	0	0	0	--	0	--	--	--	0	--	--	--	0	--	--	--	3	0	--	--	--	--	--	--	0	0	1	0	0	1	0	0	0	0	0
CHCAMS2-SFT-5	0.3	0	4	--	1	1	0	0	1	1	2	5	--	0	0	0	0	--	0	--	--	--	0	--	--	--	0	--	--	--	3	0	--	--	--	--	--	--	0	1	2	1	0	4	1	0	0	1	1
CHCAMS2-SFT-6	81.2	0	4	--	1	0	0	0	0	1	1	1	--	0	0	0	0	--	0	--	--	--	1	--	--	--	0	--	--	--	3	0	--	--	--	--	--	--	0	0	1	1	0	2	0	0	0	0	1
CHCAMS2-SFT-7	81.7	0	4	--	1	0	0	0	0	0	0	1	--	0	0	0	0	--	0	--	--	--	0	--	--	--	0	--	--	--	3	0	--	--	--	--	--	--	0	0	0	1	0	1	0	0	0	0	1
CHCAMS2-SFT-8	66	1	1	--	0	1	1	0	1	2	3	1	--	2	0	0	0	--	0	--	--	--	1	--	--	--	0	--	--	--	2	0	--	--	--	--	--	--	0	1	3	2	0	6	2	1	2	0	0
CHCAMS2-SFT-9	82.3	0	4	--	1	0	0	0	1	1	3	1	--	1	0	1	0	--	0	--	--	--	0	--	--	--	0	--	--	--	2	0	--	--	--	--	--	--	0	0	3	1	0	4	1	0	0	0	1
CHCAMS2-SFT-10	61.6	0	4	--	1	0	1	0	1	2	2	5	--	2	0	0	0	--	0	--	--	--	0	--	--	--	1	--	--	--	2	0	--	--	--	--	--	--	0	0	2	2	0	4	1	0	2	0	1
CHCAMS2-SFT-11	17	1	2	Pleura/Lung	0	1	1	0	1	0	3	3	--	2	1	0	0	--	0	--	--	--	1	--	--	--	0	--	--	--	2	0	--	--	--	--	--	--	1	1	3	2	0	6	2	1	2	0	0
CHCAMS2-SFT-12	26.9	0	4	--	0	0	0	0	0	0	3	3	--	0	0	0	0	--	0	--	--	--	0	--	--	--	0	--	--	--	3	0	--	--	--	--	--	--	0	0	3	0	0	3	0	0	0	0	0
CHCAMS2-SFT-13	84.7	0	4	--	1	1	1	0	0	0	1	1	--	0	0	0	0	--	0	--	--	--	0	--	--	--	0	--	--	--	3	0	--	--	--	--	--	--	0	1	1	2	0	4	1	0	2	0	1
CHCAMS2-SFT-14	72.6	0	4	--	1	1	0	0	0	0	3	1	--	0	0	0	0	--	0	--	--	--	0	--	--	--	0	--	--	--	3	0	--	--	--	--	--	--	0	1	3	0	0	4	1	0	0	0	1
CHCAMS2-SFT-15	85	0	4	--	1	1	0	0	0	0	2	1	--	0	0	0	0	--	0	--	--	--	0	--	--	--	0	--	--	--	3	0	--	--	--	--	--	--	0	1	2	0	0	3	0	0	0	0	1
CHCAMS2-SFT-16	85.3	0	4	--	1	0	0	0	0	0	3	1	--	0	0	0	0	--	0	--	--	--	0	--	--	--	0	--	--	--	3	0	--	--	--	--	--	--	0	0	3	0	0	3	0	0	0	0	1
CHCAMS2-SFT-17	0.5	0	4	--	0	1	0	0	1	0	1	1	--	0	0	0	0	--	0	--	--	--	1	--	--	--	0	--	--	--	3	0	--	--	--	--	--	--	0	1	1	0	0	2	0	0	0	0	0
CHCAMS2-SFT-18	87.3	0	4	--	1	1	1	0	1	1	1	1	--	2	0	0	0	--	0	--	--	--	1	--	--	--	0	--	--	--	3	0	--	--	--	--	--	--	0	1	1	2	0	4	1	0	2	1	1
CHCAMS2-SFT-19	0.5	0	4	--	0	0	0	1	1	0	3	5	--	2	0	0	0	--	0	--	--	--	1	--	--	--	0	--	--	--	3	0	--	--	--	--	--	--	0	0	3	1	1	5	1	0	0	1	0
CHCAMS2-SFT-20	60.4	0	4	--	1	0	0	0	1	0	2	1	--	1	0	0	0	--	0	--	--	--	1	--	--	--	0	--	--	--	3	0	--	--	--	--	--	--	0	0	2	0	0	2	0	0	0	0	1
CHCAMS2-SFT-21	88.6	0	4	--	1	1	0	0	0	0	3	1	--	0	0	0	0	--	0	--	--	--	0	--	--	--	0	--	--	--	3	0	--	--	--	--	--	--	0	1	3	0	0	4	1	0	0	0	1
CHCAMS2-SFT-22	71.2	1	1 2	Brain	0	1	1	0	1	1	1	2	--	2	0	1	0	--	0	--	--	--	1	--	--	--	0	--	--	--	2	0	--	--	--	--	--	--	1	1	1	2	0	4	1	1	2	1	0
CHCAMS2-SFT-23	0.5	0	4	--	0	0	0	0	0	0	0	2	--	0	0	0	0	--	0	--	--	--	1	--	--	--	0	--	--	--	3	1	--	--	--	--	--	--	0	0	0	0	0	0	0	0	0	0	0
CHCAMS2-SFT-24	24	1	1	--	1	1	1	1	1	2	2	1	--	2	0	0	0	--	0	--	--	--	1	--	--	--	1	--	--	--	2	0	--	--	--	--	--	--	0	1	2	2	1	6	2	1	2	1	1
CHCAMS2-SFT-25	0.5	0	4	--	1	0	0	0	0	0	2	1	--	0	0	0	0	--	0	--	--	--	1	--	--	--	0	--	--	--	2	0	--	--	--	--	--	--	0	0	2	1	0	3	0	0	0	0	1
CHCAMS2-SFT-26	45.1	1	3	--	0	1	1	0	0	1	1	3	--	2	1	0	0	--	0	--	--	--	1	--	--	--	1	--	--	--	1	0	--	--	--	--	--	--	0	1	1	2	0	4	1	0	2	0	0
CHCAMS2-SFT-27	5.1	1	1	--	0	1	1	0	1	2	0	6	3	--	2	0	0	--	1	--	--	--	1	--	--	--	1	--	--	--	3	0	--	--	--	--	--	--	0	1	0	2	0	3	0	1	2	1	0
CHCAMS2-SFT-28	93.4	0	4	--	1	1	0	0	0	1	2	1	--	0	0	0	0	--	0	--	--	--	0	--	--	--	0	--	--	--	3	0	--	--	--	--	--	--	0	1	2	0	0	3	0	0	0	0	1
CHCAMS2-SFT-29	1.1	0	4	--	0	0	0	0	0	0	0	1	--	0	0	0	0	--	0	--	--	--	0	--	--	--	0	--	--	--	3	0	--	--	--	--	--	--	0	0	0	0	0	0	0	0	0	0	0
CHCAMS2-SFT-30	11.6	0	4	--	1	1	0	0	0	0	2	1	--	0	0	0	0	--	0	--	--	--	0	--	--	--	0	--	--	--	3	0	--	--	--	--	--	--	0	1	2	0	0	3	0	0	0	0	1
CHCAMS2-SFT-31	23.4	0	4	--	0	0	1	0	0	0	0	1	--	0	0	0	0	--	0	--	--	--	0	--	--	--	0	--	--	--	3	0	--	--	--	--	--	--	0	0	0	2	0	2	0	0	2	0	0
CHCAMS2-SFT-32	16.1	0	4	--	0	1	0	0	1	1	0	1	--	2	1	0	1	--	0	--	--	--	0	--	--	--	0	--	--	--	2	0	--	--	--	--	--	--	0	1	0	0	0	1	0	0	0	0	0
CHCAMS2-SFT-33	50.2	1	2	Pleura/Lung	1	1	1	1	1	1	3	1	--	2	0	0	0	--	0	--	--	--	1	--	--	--	1	--	--	--	3	0	--	--	--	--	--	--	1	1	3	2	1	7	2	1	2	1	1
CHCAMS2-SFT-34	6.6	1	1	--	1	1	1	0	1	1	0	3	--	2	1	0	0	--	0	--	--	--	0	--	--	--	1	--	--	--	3	0	--	--	--	--	--	--	0	1	0	2	0	3	0	1	2	0	1
CHCAMS2-SFT-35	0.4	0	4	--	0	1	1	0	2	1	2	1	--	2	0	0	0	--	0	--	--	--	0	--	--	--	0	--	--	--	3	0	--	--	--	--	--	--	0	1	2	2	0	5	1	0	2	1	0
CHCAMS2-SFT-36	99.7	0	4	--	1	0	0	0	0	0	1	5	--	0	0	0	0	--	0	--	--	--	1	--	--	--	0	--	--	--	3	0	--	--	--	--	--	--	0	0	1	0	0	1	0	0	0	0	1
CHCAMS2-SFT-37	38.6	0	4	--	1	0	0	0	0	0	1	1	--	0	0	0	0	--	0	--	--	--	0	--	--	--	0	--	--	--	3	0	--	--	--	--	--	--	0	0	1	1	0	2	0	0	0	0	1
CHCAMS2-SFT-38	89.3	0	4	--	0	0	0	0	0	0	1	1	--	0	0	0	0	--	0	--	--	--	0	--	--	--	0	--	--	--	3	0	--	--	--	--	--	--	0	0	1	0	0	1	0	0	0	0	0
CHCAMS2-SFT-39	76.5	0	4	--	1	1	0	0	0	0	0	1	--	0	0	0	0	--	0	--	--	--	0	--	--	--	0	--	--	--	3	0	--	--	--	--	--	--	0	1	0	1	0	2	0	0	0	0	1
CHCAMS2-SFT-40	8.8	0	4	--	1	0	0	0	0	0	2	1	--	0	0	0	0	--	0	--	--	--	0	--	--	--	0	--	--	--	3	0	--	--	--	--	--	--	0	0	2	0	0	2	0	0	0	0	1
CHCAMS2-SFT-41	108.6	0	4	--	1	1	0	0	0	0	2	1	--	0	0	0	0	--	0	--	--	--	0	--	--	--	0	--	--	--	3	0	--	--	--	--	--	--	0	1	2	1	0	4	1	0	0	0	1
CHCAMS2-SFT-42	10.3	0	4	--	1	1	0	0	0	0	0	1	--	0	0	0	0	--	0	--	--	--	0	--	--	--	0	--	--	--	3	0	--	--	--	--	--	--	0	1	0	0	0	1	0	0	0	0	1
CHCAMS2-SFT-43	104	0	4	--	0	0	0	0	0	1	1	4	--	0	0	0	0	--	0	--	--	--	0	--	--	--	0	--	--	--	3	0	--	--	--	--	--	--	0	0	1	0	0	1	0	0	0	0	0
CHCAMS2-SFT-44	0.4	0	4	--	0	1	1	0	0	2	2	1	--	0	0	0	0	--	0	--	--	--	0	--	--	--	0	--	--	--	3	0	--	--	--	--	--	--	0	1	2	2	0	5	1	0	2	0	0
CHCAMS2-SFT-45	110.5	0	4	--	0	1	0	0	0	0	1	5	--	0	0	0	0	--	0	--	--	--	1	--	--	--	0	--	--	--	3	0	--	--	--	--	--	--	0	1	1	0	0	2	0	0	0	0	0
CHCAMS2-SFT-46	110.8	0	4	--	0	1	0	0	0	1	0	1	--	0	0	0	0	--	0	--	--	--	0	--	--	--	0	--	--	--	3	0	--	--	--	--	--	--	0	1	0	0	0	1	0	0	0	0	0
CHCAMS2-SFT-47	110.9	0	4	--	0	1	1	1	1	2	2	1	--	2	0	0	0	--	0	--	--	--	0	--	--	--	0	--	--	--	3	0	--	--	--	--	--	--	0	1	2	2	1	6	2	0	2	1	0
CHCAMS2-SFT-48	0.4	0	4	--	1	1	0	0	0	0	1	5	--	0	0	0	0	--	0	--	--	--	1	--	--	--	0	--	--	--	3	0	--	--	--	--	--	--	0	1	1	1	0	3	0	0	0	0	1
CHCAMS2-SFT-49	114.9	0	4	--	0	0	0	0	0	0	3	5	--	0	0	0	0	--	0	--	--	--	0	--	--	--	0	--	--	--	3	0	--	--	--	--	--	--	0	0	3	0	0	3	0	0	0	0	0
CHCAMS2-SFT-50	39.8	1	1	--	0	1	0	0	0	1	3	1	--	0	0	0	0	--	0	--	--	--	1	--	--	--	0	--	--	--	3	0	--	--	--	--	--	--	0	1	3	0	0	4	1	1	0	0	0
CHCAMS2-SFT-51	116.2	0	4	--	1	0	0	0	0	0	0	1	--	0	0	0	0	--	0	--	--	--	0	--	--	--	0	--	--	--	3	0	--	--	--	--	--	--	0	0	0	1	0	1	0	0	0	0	1
CHCAMS2-SFT-52	116.6	0	4	--	0	1	0	0	0	0	3	1	--	0	0	0	0	--	0	--	--	--	0	--	--	--	0	--	--	--	2	0	--	--	--	--	--	--	0	1	3	1	0	5	1	0	0	0	0
CHCAMS2-SFT-53	62.3	1	1	--	0	0	0	0	0	1	2	5	--	0	0	0	0	--	0	--	--	--	1	--	--	--	0	--	--	--	3	0	--	--	--	--	--	--	0	0	2	0	0	2	0	1	0	0	0
CHCAMS2-SFT-54	117.8	0	4	--	1	0	0	0	0	0	3	1	--	0	0	0	0	--	0	--	--	--	0	--	--	--	0	--	--	--	3	0	--	--	--	--	--	--	0	0	3	0	0	3	0	0	0	0	1
CHCAMS2-SFT-55	118.4	0	4	--	0	0	0	0	0	0	0	1	--	0	0	0	0	--	0	--	--	--	0	--	--	--	0	--	--	--	3	0	--	--	--	--	--	--	0	0	0	0	0	0	0	0	0	0	0
CHCAMS2-SFT-56	119	0	4	--	1	1	0	0	0	0	3	3	--	0	0	0	0	--	0	--	--	--	1	--	--	--	0	--	--	--	3	0	--	--	--	--	--	--	0	1	3	0	0	4	1	0	0	0	1
CHCAMS2-SFT-57	119.2	0	4	--	0	0	0	1	0	1	3	1	--	0	0	0	0	--	0	--	--	--	0	--	--	--	0	--	--	--	3	0	--	--	--	--	--	--	0	0	3	0	1	4	1	0	0	1	0
CHCAMS2-SFT-58	42.2	0	4	--	1	0	1	0	1	2	1	5	--	1	0	0	0	--	0	--	--	--	1	--	--	--	0	--	--	--	3	1	--	--	--	--	--	--	0	0	1	2	0	3	0	0	2	0	1
CHCAMS2-SFT-59	120.6	0	4	--	0	0	0	0	0	0	2	3	--	0	0	0	0	--	0	--	--	--	0	--	--	--	0	--	--	--	3	0	--	--	--	--	--	--	0	0	2	0	0	2	0	0	0	0	0
CHCAMS2-SFT-60	121.1	0	4	--	1	0	0	0	0	0	1	5	--	0	0	0	0	--	0	--	--	--	1	--	--	--	0	--	--	--	2	0	--	--	--	--	--	--	0	0	1	0	0	1	0	0	0	0	1
CHCAMS2-SFT-61	0.5	0	4	--	0	1	0	0	0	0	0	1	--	0	0	0	0	--	0	--	--	--	0	--	--	--	0	--	--	--	3	0	--	--	--	--	--	--	0	1	0	0	0	1	0	0	0	0	0
[truncated: 4 more columns]
