# Supplementary material for: Comprehensive analysis reveals potential therapeutic targets and an integrated risk stratification model for solitary fibrous tumors
Source: Nat Commun. 2023 Nov 18;14:7479. doi: 10.1038/s41467-023-43249-4 (PMC10657378; doi:10.1038/s41467-023-43249-4)
Supplement: Supplementary file 6 — Supplementary Data 3 [file 41467_2023_43249_MOESM6_ESM.xlsx]

## Sheet: Supplementary Data 3
Supplementary Data 3 Detection MTOR mutation by sanger sequencing in FAHSYSU cohort and CHCAMS 1 cohort and CHCAMS 2 cohort
ID	Fm-1	Fm-2	Fm-3	Fm-4
FAHSYSU-SFT-1	Na	N	N	N
FAHSYSU-SFT-2	N	N	Ï	N
FAHSYSU-SFT-3	N	N	N	N
FAHSYSU-SFT-4	Ïb	N	N	N
FAHSYSU-SFT-5	N	N	N	N
FAHSYSU-SFT-6	N	N	N	N
FAHSYSU-SFT-7	N	N	N	N
FAHSYSU-SFT-8	N	N	N	N
FAHSYSU-SFT-9	N	N	N	N
FAHSYSU-SFT-10	N	N	N	N
FAHSYSU-SFT-11	N	N	N	N
FAHSYSU-SFT-12	N	N	Ï	Ï
FAHSYSU-SFT-13	N	N	N	N
FAHSYSU-SFT-14	N	N	N	Ï
FAHSYSU-SFT-15	N	N	N	N
FAHSYSU-SFT-16	N	N	Ï	Ï
FAHSYSU-SFT-17	N	N	N	Ï
FAHSYSU-SFT-18	N	N	N	N
FAHSYSU-SFT-19	N	N	N	Ï
FAHSYSU-SFT-20	N	N	N	Ï
FAHSYSU-SFT-21	N	N	N	N
FAHSYSU-SFT-22	Ï	N	N	Ï
FAHSYSU-SFT-23	N	N	N	N
FAHSYSU-SFT-24	N	N	N	N
FAHSYSU-SFT-25	N	N	N	N
FAHSYSU-SFT-26	N	N	N	N
FAHSYSU-SFT-27	N	N	N	Ï
FAHSYSU-SFT-28	N	N	N	Ï
FAHSYSU-SFT-29	N	N	N	N
FAHSYSU-SFT-30	N	N	N	N
FAHSYSU-SFT-31	N	N	Ï	Ï
FAHSYSU-SFT-32	N	N	N	Ï
FAHSYSU-SFT-33	N	N	N	N
FAHSYSU-SFT-34	N	N	Ï	Ï
FAHSYSU-SFT-35	N	N	N	N
FAHSYSU-SFT-36	N	N	N	N
FAHSYSU-SFT-37	N	N	N	N
FAHSYSU-SFT-38	N	N	p.A1314T	N
FAHSYSU-SFT-39	N	N	N	N
FAHSYSU-SFT-40	p.E124K	N	N	N
FAHSYSU-SFT-41	N	N	N	N
FAHSYSU-SFT-42	N	N	N	N
FAHSYSU-SFT-43	N	N	N	N
FAHSYSU-SFT-44	N	N	N	N
FAHSYSU-SFT-45	N	N	p.A1314T;p.R1285*;	Ï
FAHSYSU-SFT-46	N	N	N	N
FAHSYSU-SFT-47	N	N	N	N
FAHSYSU-SFT-48	N	N	N	N
FAHSYSU-SFT-49	p.E124K	N	N	N
FAHSYSU-SFT-50	N	N	N	N
FAHSYSU-SFT-51	N	N	N	N
FAHSYSU-SFT-52	N	N	N	N
FAHSYSU-SFT-53	N	N	N	N
FAHSYSU-SFT-54	N	N	N	N
FAHSYSU-SFT-55	N	N	N	N
FAHSYSU-SFT-56	N	N	N	N
FAHSYSU-SFT-57	N	N	N	N
FAHSYSU-SFT-58	N	N	N	N
FAHSYSU-SFT-59	N	N	N	N
FAHSYSU-SFT-60	N	N	N	N
FAHSYSU-SFT-61	N	N	N	N
FAHSYSU-SFT-62	N	N	N	Ï
FAHSYSU-SFT-63	N	N	N	Ï
FAHSYSU-SFT-64	N	N	Ï	N
FAHSYSU-SFT-65	N	N	N	Ï
FAHSYSU-SFT-66	N	N	N	Ï
FAHSYSU-SFT-67	N	N	Ï	Ï
FAHSYSU-SFT-68	N	N	N	Ï
FAHSYSU-SFT-69	p.E124K	N	N	N
FAHSYSU-SFT-70	N	N	N	Ï
FAHSYSU-SFT-71	N	N	N	Ï
FAHSYSU-SFT-72	Ï	N	N	Ï
FAHSYSU-SFT-73	N	N	N	Ï
FAHSYSU-SFT-74	N	N	Ï	Ï
FAHSYSU-SFT-75	N	N	Ï	Ï
FAHSYSU-SFT-76	p.L111F	N	N	Ï
FAHSYSU-SFT-77	Ï	N	Ï	Ï
FAHSYSU-SFT-78	N	N	N	Ï
FAHSYSU-SFT-79	N	N	N	N
FAHSYSU-SFT-80	N	N	N	N
FAHSYSU-SFT-81	N	N	N	N
FAHSYSU-SFT-82	N	N	N	N
FAHSYSU-SFT-83	N	N	N	N
FAHSYSU-SFT-84	N	N	N	N
FAHSYSU-SFT-85	N	N	N	N
FAHSYSU-SFT-86	N	N	N	N
FAHSYSU-SFT-87	N	N	N	N
FAHSYSU-SFT-88	N	N	N	N
FAHSYSU-SFT-89	N	N	N	N
FAHSYSU-SFT-90	N	N	p.V1275I;p.W1281*;P1312L;p.A1271D;	N
FAHSYSU-SFT-91	Ï	N	N	N
FAHSYSU-SFT-92	N	N	N	N
FAHSYSU-SFT-93	N	N	N	N
FAHSYSU-SFT-94	N	N	N	N
FAHSYSU-SFT-95	N	N	N	N
FAHSYSU-SFT-96	N	N	N	N
FAHSYSU-SFT-97	N	N	N	N
FAHSYSU-SFT-98	N	N	N	N
FAHSYSU-SFT-99	N	N	N	N
FAHSYSU-SFT-100	N	N	N	N
FAHSYSU-SFT-101	p.A108V	N	Ï	N
FAHSYSU-SFT-102	N	N	Ï	p.E1852G
FAHSYSU-SFT-103	N	N	N	N
FAHSYSU-SFT-104	N	N	N	N
FAHSYSU-SFT-105	N	N	N	N
FAHSYSU-SFT-106	N	N	N	N
FAHSYSU-SFT-107	Ï	N	Ï	Ï
FAHSYSU-SFT-108	N	N	N	N
FAHSYSU-SFT-109	N	N	N	N
FAHSYSU-SFT-110	N	N	N	N
FAHSYSU-SFT-111	Ï	N	N	N
FAHSYSU-SFT-112	N	N	N	N
FAHSYSU-SFT-113	Ï	N	N	N
FAHSYSU-SFT-114	Ï	N	N	p.H1819Y
FAHSYSU-SFT-115	N	N	N	N
CHCAMS-SFT-1	N	N	N	N
CHCAMS-SFT-2	N	N	N	N
CHCAMS-SFT-3	N	N	N	Ï
CHCAMS-SFT-4	N	N	N	N
CHCAMS-SFT-5	N	N	N	Ï
CHCAMS-SFT-6	N	N	N	N
CHCAMS-SFT-7	N	N	N	N
CHCAMS-SFT-8	N	N	N	N
CHCAMS-SFT-9	N	N	N	N
CHCAMS-SFT-10	N	N	N	N
CHCAMS-SFT-11	N	N	N	N
CHCAMS-SFT-12	N	N	N	N
CHCAMS-SFT-13	N	N	N	N
CHCAMS-SFT-14	N	N	N	N
CHCAMS-SFT-15	N	N	N	N
CHCAMS-SFT-16	N	N	N	N
CHCAMS-SFT-17	N	N	N	N
CHCAMS-SFT-18	N	N	N	N
CHCAMS-SFT-19	N	N	N	N
CHCAMS-SFT-20	N	N	N	N
CHCAMS-SFT-21	N	N	Ï	Ï
CHCAMS-SFT-22	Ï	N	N	Ï
CHCAMS-SFT-23	N	N	N	N
CHCAMS-SFT-24	N	N	N	N
CHCAMS-SFT-25	Ï	N	N	N
CHCAMS-SFT-26	N	N	N	N
CHCAMS-SFT-27	Ï	N	N	N
CHCAMS-SFT-28	N	N	N	N
CHCAMS-SFT-29	N	N	N	N
CHCAMS-SFT-30	Ï	N	Ï	Ï
CHCAMS-SFT-31	Ï	N	N	N
CHCAMS-SFT-32	N	N	N	N
CHCAMS-SFT-33	N	N	N	N
CHCAMS-SFT-34	N	N	N	N
CHCAMS-SFT-35	N	N	Ï	N
CHCAMS-SFT-36	N	N	Ï	Ï
CHCAMS-SFT-37	N	N	Ï	N
CHCAMS-SFT-38	N	N	N	N
CHCAMS-SFT-39	N	N	p.W1304*	N
CHCAMS-SFT-40	N	N	p.W1269R	N
CHCAMS-SFT-41	Ï	N	Ï	N
CHCAMS-SFT-42	N	N	N	N
CHCAMS-SFT-43	N	N	N	N
CHCAMS-SFT-44	N	N	Ï	Ï
CHCAMS-SFT-45	Ï	N	Ï	N
CHCAMS-SFT-46	N	N	N	Ï
CHCAMS-SFT-47	N	N	N	N
CHCAMS-SFT-48	N	N	N	N
CHCAMS-SFT-49	N	N	N	N
CHCAMS-SFT-50	N	N	N	N
CHCAMS-SFT-51	N	N	N	N
CHCAMS-SFT-52	N	N	N	N
CHCAMS-SFT-53	N	N	N	N
CHCAMS-SFT-54	N	N	Ï	N
CHCAMS-SFT-55	N	N	N	N
CHCAMS-SFT-56	N	N	N	N
CHCAMS-SFT-57	N	N	N	N
CHCAMS-SFT-58	N	N	N	N
CHCAMS-SFT-59	N	N	Ï	N
CHCAMS-SFT-60	N	N	N	N
CHCAMS-SFT-61	N	N	N	N
CHCAMS-SFT-62	Ï	N	Ï	Ï
CHCAMS-SFT-63	N	N	N	N
CHCAMS-SFT-64	N	N	N	N
CHCAMS-SFT-65	p.V145M	N	N	Ï
CHCAMS-SFT-66	N	N	N	N
CHCAMS-SFT-67	Ï	N	Ï	N
CHCAMS-SFT-68	N	N	N	N
CHCAMS-SFT-69	N	N	N	N
CHCAMS-SFT-70	N	N	Ï	N
CHCAMS-SFT-71	N	N	N	N
CHCAMS-SFT-72	N	N	N	Ï
CHCAMS-SFT-73	N	N	N	N
CHCAMS-SFT-74	N	N	N	N
CHCAMS-SFT-75	N	N	N	N
CHCAMS-SFT-76	N	N	N	N
CHCAMS-SFT-77	N	N	N	N
CHCAMS-SFT-78	N	N	Ï	N
CHCAMS-SFT-79	N	N	N	N
CHCAMS-SFT-80	N	N	N	N
CHCAMS-SFT-81	N	N	N	N
CHCAMS-SFT-82	N	N	N	N
CHCAMS-SFT-83	N	N	N	N
CHCAMS-SFT-84	N	N	N	N
CHCAMS-SFT-85	N	N	N	N
CHCAMS-SFT-86	N	N	N	N
CHCAMS-SFT-87	N	N	N	N
CHCAMS-SFT-88	N	N	N	N
CHCAMS-SFT-89	N	N	N	N
CHCAMS-SFT-90	N	N	p.E1282K	Ï
CHCAMS-SFT-91	N	N	N	N
CHCAMS-SFT-92	N	N	N	N
CHCAMS-SFT-93	N	N	N	N
CHCAMS-SFT-94	N	N	N	N
CHCAMS-SFT-95	N	N	N	N
CHCAMS-SFT-96	N	N	N	N
CHCAMS-SFT-97	N	N	N	N
CHCAMS-SFT-98	N	N	N	N
CHCAMS-SFT-99	N	N	N	N
CHCAMS-SFT-100	N	N	N	N
CHCAMS-SFT-101	N	N	N	N
CHCAMS2-SFT-1	N	N	N	N
CHCAMS2-SFT-2	N	N	p.R1274W; p.D1278V	N
CHCAMS2-SFT-3	N	N	N	N
CHCAMS2-SFT-4	N	N	N	N
CHCAMS2-SFT-5	N	N	N	N
CHCAMS2-SFT-6	N	N	N	N
CHCAMS2-SFT-7	N	N	N	N
CHCAMS2-SFT-8	N	N	N	N
CHCAMS2-SFT-9	N	N	N	N
CHCAMS2-SFT-10	N	N	N	N
CHCAMS2-SFT-11	N	N	N	N
CHCAMS2-SFT-12	N	N	N	N
CHCAMS2-SFT-13	N	N	N	N
CHCAMS2-SFT-14	N	N	N	N
CHCAMS2-SFT-15	N	N	N	N
CHCAMS2-SFT-16	N	N	N	N
CHCAMS2-SFT-17	N	N	N	N
CHCAMS2-SFT-18	N	N	N	N
CHCAMS2-SFT-19	N	N	N	N
CHCAMS2-SFT-20	N	N	N	N
CHCAMS2-SFT-21	N	N	N	N
CHCAMS2-SFT-22	N	N	N	N
CHCAMS2-SFT-23	N	N	p.E1282K;p.R1285K	Ï
CHCAMS2-SFT-24	N	N	N	N
CHCAMS2-SFT-25	N	N	N	N
CHCAMS2-SFT-26	N	N	N	N
CHCAMS2-SFT-27	N	N	N	N
CHCAMS2-SFT-28	N	N	N	N
CHCAMS2-SFT-29	N	N	N	N
CHCAMS2-SFT-30	N	N	N	N
CHCAMS2-SFT-31	N	N	N	N
CHCAMS2-SFT-32	N	N	N	N
CHCAMS2-SFT-33	N	N	N	N
CHCAMS2-SFT-34	N	N	N	N
CHCAMS2-SFT-35	N	N	N	N
CHCAMS2-SFT-36	N	N	N	N
CHCAMS2-SFT-37	N	N	N	N
CHCAMS2-SFT-38	N	N	N	N
CHCAMS2-SFT-39	N	N	N	N
CHCAMS2-SFT-40	N	N	N	N
CHCAMS2-SFT-41	N	N	N	N
CHCAMS2-SFT-42	N	N	N	N
CHCAMS2-SFT-43	N	N	N	Ï
CHCAMS2-SFT-44	N	N	N	N
CHCAMS2-SFT-45	N	N	N	N
CHCAMS2-SFT-46	N	N	N	N
CHCAMS2-SFT-47	N	N	N	N
CHCAMS2-SFT-48	N	N	N	N
CHCAMS2-SFT-49	N	N	N	N
CHCAMS2-SFT-50	N	N	N	N
CHCAMS2-SFT-51	N	Ï	Ï	Ï
CHCAMS2-SFT-52	N	N	N	N
CHCAMS2-SFT-53	N	N	N	N
CHCAMS2-SFT-54	N	Ï	Ï	N
CHCAMS2-SFT-55	N	N	N	N
CHCAMS2-SFT-56	N	N	N	N
CHCAMS2-SFT-57	N	N	N	Ï
CHCAMS2-SFT-58	Ï	p.E804Q	N	N
CHCAMS2-SFT-59	N	N	N	N
CHCAMS2-SFT-60	N	N	N	N
CHCAMS2-SFT-61	N	N	N	N
aN:No mutation
Ïb:Detection of failure
