# Supplementary material for: Comprehensive analysis reveals potential therapeutic targets and an integrated risk stratification model for solitary fibrous tumors
Source: Nat Commun. 2023 Nov 18;14:7479. doi: 10.1038/s41467-023-43249-4 (PMC10657378; doi:10.1038/s41467-023-43249-4)
Supplement: Supplementary file 8 — Source Data [file 41467_2023_43249_MOESM8_ESM.xlsx]

## Sheet: Fig. 2a
Fig. 2a
ID	ZFHX3	MLL3	TERT	FAT1	MLL2	CDH23	ARID1B	NOTCH1	ATM	IDH1	POLE	LRP1B	FAT2	SLX4	NOTCH3	BRIP1	TP53	PARP1	ACIN1	FANCD2	CREBBP	APC	ROS1	ARID1A	MSH3	ARID2	BCOR	RECQL4	PTCH1	FLT1	TET2	ABCC11	RAD50	EPPK1	ERCC5	MTOR	NOTCH2	MLL
SYSUCC-SFT-1						Missense_Mutation					Missense_Mutation
SYSUCC-SFT-2							Missense_Mutation
SYSUCC-SFT-3	Frame_Shift_Del		Promoter		Missense_Mutation					Missense_Mutation	Missense_Mutation									Missense_Mutation				Missense_Mutation														Missense_Mutation
SYSUCC-SFT-4				Missense_Mutation
SYSUCC-SFT-5													Missense_Mutation			Missense_Mutation																Missense_Mutation					Missense_Mutation
SYSUCC-SFT-6		Splice_Site	Promoter				Frame_Shift_Del			Missense_Mutation										Missense_Mutation						Missense_Mutation
SYSUCC-SFT-7				Missense_Mutation	Missense_Mutation			Missense_Mutation											Missense_Mutation															Missense_Mutation	Missense_Mutation
SYSUCC-SFT-8	Frame_Shift_Del											Missense_Mutation		Missense_Mutation													Missense_Mutation
SYSUCC-SFT-9	Missense_Mutation		Promoter			Missense_Mutation							Missense_Mutation		Missense_Mutation		Missense_Mutation															Missense_Mutation	Missense_Mutation				Missense_Mutation
SYSUCC-SFT-10		Missense_Mutation									Frame_Shift_Del									Missense_Mutation										Missense_Mutation								Frame_Shift_Del
SYSUCC-SFT-11	Frame_Shift_Del						Missense_Mutation								Missense_Mutation									Missense_Mutation				Missense_Mutation
SYSUCC-SFT-12									Missense_Mutation								Missense_Mutation				Missense_Mutation
SYSUCC-SFT-13			Promoter											Missense_Mutation								Nonsense_Mutation							Missense_Mutation								Missense_Mutation
SYSUCC-SFT-14							Frame_Shift_Del							Missense_Mutation	Missense_Mutation											Missense_Mutation										Missense_Mutation
SYSUCC-SFT-15		Missense_Mutation					Frame_Shift_Ins								Missense_Mutation
SYSUCC-SFT-16		Missense_Mutation					Missense_Mutation		Missense_Mutation
SYSUCC-SFT-17	Missense_Mutation			Missense_Mutation										Missense_Mutation																							Missense_Mutation
SYSUCC-SFT-18																	Missense_Mutation
SYSUCC-SFT-19	Missense_Mutation													Missense_Mutation					Missense_Mutation															Missense_Mutation
SYSUCC-SFT-20																																					Missense_Mutation
SYSUCC-SFT-21																Missense_Mutation
SYSUCC-SFT-22		Missense_Mutation			Missense_Mutation		Missense_Mutation				Missense_Mutation														Missense_Mutation
SYSUCC-SFT-23																Missense_Mutation
SYSUCC-SFT-24		Missense_Mutation							Missense_Mutation											Missense_Mutation
SYSUCC-SFT-25	Missense_Mutation	Missense_Mutation												Missense_Mutation
SYSUCC-SFT-26									Missense_Mutation																									Missense_Mutation
SYSUCC-SFT-27						Missense_Mutation		Missense_Mutation
SYSUCC-SFT-28		Missense_Mutation	Promoter									Missense_Mutation
SYSUCC-SFT-29			Promoter														Frame_Shift_Ins
SYSUCC-SFT-30	Missense_Mutation									Missense_Mutation										Missense_Mutation					Missense_Mutation			Missense_Mutation
SYSUCC-SFT-31																											Missense_Mutation								Missense_Mutation
SYSUCC-SFT-32		Missense_Mutation																			Missense_Mutation
SYSUCC-SFT-33		Missense_Mutation					Frame_Shift_Ins	Missense_Mutation						Missense_Mutation		Missense_Mutation											Missense_Mutation	Missense_Mutation
SYSUCC-SFT-34					Missense_Mutation		Missense_Mutation					Missense_Mutation
SYSUCC-SFT-35									Missense_Mutation																			Missense_Mutation										Missense_Mutation
SYSUCC-SFT-36						Missense_Mutation
SYSUCC-SFT-37	Missense_Mutation	Missense_Mutation
SYSUCC-SFT-38			Promoter														Missense_Mutation						Missense_Mutation
SYSUCC-SFT-39		Missense_Mutation	Promoter			Missense_Mutation					Missense_Mutation
SYSUCC-SFT-40		Missense_Mutation										Missense_Mutation							Frame_Shift_Del
SYSUCC-SFT-41			Promoter					Missense_Mutation			Missense_Mutation			Missense_Mutation																			Missense_Mutation
SYSUCC-SFT-42
SYSUCC-SFT-43			Promoter						Missense_Mutation
SYSUCC-SFT-44																					Frame_Shift_Ins																	Missense_Mutation
SYSUCC-SFT-45														Missense_Mutation											Missense_Mutation
SYSUCC-SFT-46			Promoter
SYSUCC-SFT-47	Missense_Mutation				Missense_Mutation		Missense_Mutation
SYSUCC-SFT-48												Nonsense_Mutation
SYSUCC-SFT-49	Frame_Shift_Del									Missense_Mutation		Missense_Mutation											Missense_Mutation
SYSUCC-SFT-50														Missense_Mutation																	Missense_Mutation	Missense_Mutation	Missense_Mutation
SYSUCC-SFT-51
SYSUCC-SFT-52					Missense_Mutation																	Missense_Mutation																Missense_Mutation
SYSUCC-SFT-53													Missense_Mutation						Missense_Mutation
SYSUCC-SFT-54	Missense_Mutation			Missense_Mutation																								Frameshift
SYSUCC-SFT-55				Missense_Mutation																			Missense_Mutation						Missense_Mutation
SYSUCC-SFT-56			Promoter													Missense_Mutation					Missense_Mutation
SYSUCC-SFT-57	Frame_Shift_Del								Missense_Mutation																Missense_Mutation	Missense_Mutation			Missense_Mutation
SYSUCC-SFT-58				Nonsense_Mutation										Missense_Mutation			Missense_Mutation	Missense_Mutation					Missense_Mutation							Missense_Mutation
SYSUCC-SFT-59																																		Missense_Mutation
SYSUCC-SFT-60				Missense_Mutation							Missense_Mutation		Missense_Mutation					Missense_Mutation					Missense_Mutation													Missense_Mutation
SYSUCC-SFT-61				Missense_Mutation	Missense_Mutation			Missense_Mutation											Missense_Mutation																Missense_Mutation
SYSUCC-SFT-62	Missense_Mutation			Missense_Mutation			Missense_Mutation									Missense_Mutation		Missense_Mutation
SYSUCC-SFT-63						Missense_Mutation																		Missense_Mutation			Missense_Mutation				Missense_Mutation
SYSUCC-SFT-64		Missense_Mutation					Frame_Shift_Del	Nonsense_Mutation						Missense_Mutation												Missense_Mutation					Missense_Mutation						Missense_Mutation
SYSUCC-SFT-65															Missense_Mutation								Missense_Mutation								Missense_Mutation
SYSUCC-SFT-66		Missense_Mutation		Missense_Mutation	Missense_Mutation											Frame_Shift_Del						Nonsense_Mutation		Missense_Mutation
SYSUCC-SFT-67																												Missense_Mutation
SYSUCC-SFT-68		Missense_Mutation	Promoter				Missense_Mutation							Missense_Mutation							Missense_Mutation
SYSUCC-SFT-69			Promoter																	Missense_Mutation												Missense_Mutation
SYSUCC-SFT-70	Frame_Shift_Del
SYSUCC-SFT-71										Missense_Mutation
SYSUCC-SFT-72						Missense_Mutation							Missense_Mutation					Missense_Mutation		Missense_Mutation									Missense_Mutation
SYSUCC-SFT-73			Promoter					Missense_Mutation						Missense_Mutation	Missense_Mutation
SYSUCC-SFT-74	Frame_Shift_Ins	Missense_Mutation
SYSUCC-SFT-75						Missense_Mutation
SYSUCC-SFT-76	Missense_Mutation	Missense_Mutation					Missense_Mutation	Missense_Mutation									Missense_Mutation			Missense_Mutation									Missense_Mutation									Missense_Mutation
SYSUCC-SFT-77		Missense_Mutation
SYSUCC-SFT-78					Missense_Mutation																				Frame_Shift_Ins
SYSUCC-SFT-79														Missense_Mutation															Missense_Mutation
SYSUCC-SFT-80					Missense_Mutation									Missense_Mutation												Missense_Mutation					Missense_Mutation			Missense_Mutation
SYSUCC-SFT-81				Missense_Mutation	Missense_Mutation								Missense_Mutation															Missense_Mutation
SYSUCC-SFT-82		Missense_Mutation								Missense_Mutation
SYSUCC-SFT-83	Missense_Mutation					Missense_Mutation
SYSUCC-SFT-84		Missense_Mutation								Missense_Mutation
SYSUCC-SFT-85	Frame_Shift_Del
SYSUCC-SFT-86								Missense_Mutation												Missense_Mutation													Missense_Mutation
SYSUCC-SFT-87													Missense_Mutation		Missense_Mutation															Missense_Mutation					Missense_Mutation
SYSUCC-SFT-88								Missense_Mutation																	Missense_Mutation
SYSUCC-SFT-89	Missense_Mutation			Missense_Mutation		Missense_Mutation		Missense_Mutation		Missense_Mutation					Missense_Mutation		Missense_Mutation		Missense_Mutation			Missense_Mutation									Missense_Mutation
SYSUCC-SFT-90		Missense_Mutation						Frame_Shift_Ins																	Missense_Mutation
SYSUCC-SFT-91
SYSUCC-SFT-92	Frame_Shift_Del	Missense_Mutation			Missense_Mutation				Missense_Mutation					Missense_Mutation										Missense_Mutation											Frameshift
SYSUCC-SFT-93													Missense_Mutation
SYSUCC-SFT-94	Frame_Shift_Ins										Missense_Mutation
SYSUCC-SFT-95					Missense_Mutation																	Missense_Mutation
SYSUCC-SFT-96											Missense_Mutation																			Missense_Mutation				Missense_Mutation
SYSUCC-SFT-97					Missense_Mutation							Missense_Mutation							Missense_Mutation				Missense_Mutation									Missense_Mutation
SYSUCC-SFT-98			Promoter						Missense_Mutation								Missense_Mutation							Missense_Mutation												Missense_Mutation
SYSUCC-SFT-99			Promoter		Missense_Mutation													Missense_Mutation												Missense_Mutation
SYSUCC-SFT-100							Frame_Shift_Ins							Missense_Mutation												Missense_Mutation											Missense_Mutation
SYSUCC-SFT-101						Missense_Mutation			Missense_Mutation	Missense_Mutation				Missense_Mutation
SYSUCC-SFT-102																								Missense_Mutation
SYSUCC-SFT-103	Missense_Mutation			Missense_Mutation	Missense_Mutation		Missense_Mutation		Missense_Mutation
SYSUCC-SFT-104			Promoter	Missense_Mutation														Missense_Mutation													Missense_Mutation
SYSUCC-SFT-105	Frame_Shift_Del											Missense_Mutation														Missense_Mutation
SYSUCC-SFT-106						Missense_Mutation						Missense_Mutation										Missense_Mutation															Missense_Mutation
SYSUCC-SFT-107		Missense_Mutation				Missense_Mutation																					Missense_Mutation	Missense_Mutation					Missense_Mutation
SYSUCC-SFT-108							Frame_Shift_Del																									Missense_Mutation
SYSUCC-SFT-109					Missense_Mutation								Missense_Mutation					Missense_Mutation									Missense_Mutation						Missense_Mutation
SYSUCC-SFT-110	Missense_Mutation		Promoter	Missense_Mutation																														Missense_Mutation
SYSUCC-SFT-111			Promoter							Missense_Mutation
SYSUCC-SFT-112			Promoter																		Missense_Mutation
SYSUCC-SFT-113	Missense_Mutation	Missense_Mutation											Missense_Mutation										Nonsense_Mutation
SYSUCC-SFT-114				Missense_Mutation										Missense_Mutation				Missense_Mutation
SYSUCC-SFT-115							Missense_Mutation																		Missense_Mutation
SYSUCC-SFT-116			Promoter																								Missense_Mutation
SYSUCC-SFT-117			Promoter	Missense_Mutation	Missense_Mutation					Missense_Mutation												Missense_Mutation
SYSUCC-SFT-118	Missense_Mutation			Missense_Mutation																						Missense_Mutation
SYSUCC-SFT-119			Promoter			Missense_Mutation
SYSUCC-SFT-120	Missense_Mutation
SYSUCC-SFT-121																													Missense_Mutation			Missense_Mutation
SYSUCC-SFT-122	Frame_Shift_Del	Missense_Mutation	Promoter	Missense_Mutation
SYSUCC-SFT-123						Missense_Mutation									Missense_Mutation				Missense_Mutation		Nonsense_Mutation			Missense_Mutation						Missense_Mutation
SYSUCC-SFT-124					Missense_Mutation									Missense_Mutation								Frame_Shift_Del																Missense_Mutation
SYSUCC-SFT-125	Frame_Shift_Del			Missense_Mutation							Missense_Mutation
SYSUCC-SFT-126	Missense_Mutation					Missense_Mutation										Missense_Mutation
SYSUCC-SFT-127	Missense_Mutation				Missense_Mutation	Missense_Mutation										Missense_Mutation														Missense_Mutation
SYSUCC-SFT-128												Missense_Mutation		Missense_Mutation													Missense_Mutation
SYSUCC-SFT-129	Frame_Shift_Ins	Missense_Mutation			Missense_Mutation																							Missense_Mutation
SYSUCC-SFT-130										Missense_Mutation													Missense_Mutation										Missense_Mutation			Missense_Mutation
SYSUCC-SFT-131				Missense_Mutation

## Sheet: Fig. 3a
Fig. 3a
ID	CD3 Positive Cells/tumor Area (mm²)	CD8 Positive Cells/tumor Area (mm²)	CD68 Positive Cells/tumor Area (mm²)	CD163 Positive Cells/tumor Area (mm²)	FOXP3 Positive Cells/tumor Area (mm²)	CD11c Positive Cells/tumor Area (mm²)	CD4 Positive Cells/tumor Area (mm²)	Ki-67 Positive Cells/tumor Area (mm²)	HLA-DPB1 Positive Cells/tumor Area (mm²)	CD20 Density (cells/mm2)	PD-L1 Positive Cells/tumor Area (mm²)
SYSUCC-SFT-1	101.744	7.6612	11.2703	182.381	50.9102	127.936	112.559	86.2978	1409.32	21.0094	144.751
SYSUCC-SFT-2	134.506	17.502	108.62	1171.45	16.2027	253.164	1716.45	605.127	7973.77	31.8167	384.294
SYSUCC-SFT-3	746.674	72.4243	208.215	313.308	68.9876	40.9883	373.28	20.7056	1519.88	6.34722	47.734
SYSUCC-SFT-4	68.6052	19.0292	33.8078	2999.99	3.26957	136.734	2783.84	196.761	6188.8	3.69328	30.774
SYSUCC-SFT-5	167.963	29.8335	195.809	257.245	141.61	3.26457	33.2034	105.098	285.687	7.85886	59.402
SYSUCC-SFT-6	226.914	76.0453	170.6	136.632	29.7745	6.27966	162.842	201.745	1450.72	106.453	251.169
SYSUCC-SFT-7	76.7381	8.52543	80.6246	1046.19	39.9784	124.179	834.814	530.415	2557.51	122.738	355.515
SYSUCC-SFT-8	184.961	5.03971	38.407	336.31	6.05092	7.64819	731.455	242.043	1266.05	51.2515	266.505
SYSUCC-SFT-9	314.92	1267.95	1362.11	703.031	18.1752	282.199	2842.04	1048.54	1505.68	166.679	171.319
SYSUCC-SFT-10	176.033	18.7862	86.7933	1361.73	39.5994	94.6757	400.294	81.7769	1587.36	128.138	1458.5
SYSUCC-SFT-11	140.048	224.941	12.9203	1221.56	5.79099	35.4598	495.732	704.928	6087.09	6.42901	328.443
SYSUCC-SFT-12	175.195	20.5657	29.0212	1607.27	90.2519	1798.86	2187.86	99.16	4477.4	24.4697	647.384
SYSUCC-SFT-13	96.5625	9.75864	3.36971	197.172	4.59375	745.682	61.1675	122.394	1338.63	103.391	211.93
SYSUCC-SFT-14	16.631	1.03983	276.383	2023.3	2.29188	56.1876	193.037	1341.93	3633.54	13.8984	58.8329
SYSUCC-SFT-15	326.143	6.24423	28.1791	403.223	11.8196	4.55614	321.958	43.8352	1583.24	58.4252	212.552
SYSUCC-SFT-16	51.7023	18.8201	15.2443	564.695	13.6394	173.356	361.132	150.931	1806.53	71.5076	621.022
SYSUCC-SFT-17	277.351	123.107	65.3611	1033.6	21.88	180.096	3005.65	126.722	3747	23.3096	37.5961
SYSUCC-SFT-18	121.465	16.6519	97.435	1459.69	20.2613	100.197	1238.7	1349.34	4044.76	37.7646	77.5238
SYSUCC-SFT-19	1084.18	15.3401	184.388	438.558	18.6463	181.237	579.022	262.69	1342.66	268.11	449.977
SYSUCC-SFT-20	309.148	12.0905	22.8877	211.143	72.2528	128.516	56.2997	106.479	1925.5	53.7501	76.4107
SYSUCC-SFT-21	652.062	18.8504	1220.92	547.503	18.8185	3.57207	372.093	184.845	2248.13	110.276	1212.35
SYSUCC-SFT-22	44.6816	12.4788	10.9953	307.2	4.49813	3.02167	184.996	135.573	971.704	40.9399	57.034
SYSUCC-SFT-23	29.1148	10.2992	23.8019	296.529	9.09936	3.37077	78.6619	70.9581	1549.35	92.324	46.2333
SYSUCC-SFT-24	121.019	18.06	76.2079	457.619	19.9592	23.0395	2428.52	311.274	3965.3	121.844	3144.34
SYSUCC-SFT-25	92.3289	5.88545	3.20095	234.463	11.7325	1.51399	113.187	43.2568	363.561	78.3584	1031.4
SYSUCC-SFT-26	16.0674	138.685	3.26328	343.436	27.2222	0.864659	125.826	238.704	926.87	78.2908	52.4994
SYSUCC-SFT-27	229.297	96.912	6.10145	2197.68	15.4387	33.1126	1703.2	256.284	4083.74	90.9881	455.542
SYSUCC-SFT-28	45.0264	54.7142	7.84898	289.591	7.72851	202.967	181.554	171.721	1696.19	114.662	1020.29
SYSUCC-SFT-29	340.766	10.4317	79.9835	470.816	156.007	5.46985	143.766	397.247	3117.15	74.7445	678
SYSUCC-SFT-30	94.2599	52.8429	155.203	315.246	19.9485	13.7106	530.944	269.742	1798.67	54.3025	400.174
SYSUCC-SFT-31	79.8493	77.2625	630.603	191.279	636.588	34.1507	195.451	569.237	1038.12	86.8544	204.833
SYSUCC-SFT-32	82.5334	10.0243	14.8585	336.268	18.0011	1.39869	52.7887	61.2434	1247.73	67.422	921.758
SYSUCC-SFT-33	588.178	89.3866	27.972	3368.99	64.6119	32.6985	6518.3	127.12	6661.73	35.5586	93.5369
SYSUCC-SFT-34	185.635	217.975	49.82	2216.78	25.9526	282.885	3380.73	378.494	6675.17	16.5059	524.739
SYSUCC-SFT-35	262.08	58.3875	32.9821	375.608	5.23515	14.5452	625.021	161.338	2515.51	90.2238	143.817
SYSUCC-SFT-36	139.247	107.603	57.6577	593.203	45.3339	57.3288	1221.63	33.2454	3566.78	146.549	170.486
SYSUCC-SFT-37	119.907	28.1866	33.3425	1011.9	11.0149	20.2585	1416.46	226.982	6016.25	21.8297	51.6847
SYSUCC-SFT-38	365.747	21.3952	42.6575	959.229	15.0843	798.17	2211.41	737.553	1.64975	53.2716	2294.45
SYSUCC-SFT-39	147.413	145.212	64.401	967.166	4.10987	27.3428	354.936	386.641	2660.27	15.7518	537.062
SYSUCC-SFT-40	281.291	20.1554	348.689	487.031	6.42877	10.2324	332.52	150.345	229.577	152.338	293.823
SYSUCC-SFT-41	420.335	81.793	228.129	822.217	72.8692	122.922	932.537	314.004	4618.83	299.94	539.864
SYSUCC-SFT-42	790.024	285.95	122.111	1599.35	45.7516	741.177	1817.45	58.3491	2993.33	55.8263	289.899
SYSUCC-SFT-43	166.407	199.749	9.31201	544.159	93.7385	19.3905	238.467	123.551	2127.05	47.6704	910.356
SYSUCC-SFT-44	225.506	38.5351	1108.35	549.48	6.22517	15.4103	261.363	160.906	2326.33	132.41	2750.95
SYSUCC-SFT-45	358.013	43.6409	38.0006	1160.7	3.64751	9.667	296.694	204.501	3696.92	23.6512	204.801
SYSUCC-SFT-46	116.885	17.6298	0	348.997	5.15401	14.1004	1069.94	241.823	1193.59	66.4531	308.875
SYSUCC-SFT-47	346.774	43.3554	96.2546	1292.15	6.12382	11.9961	829.384	133.335	4313.27	85.9483	84.5409
SYSUCC-SFT-48	79.7456	66.2634	33.7744	228.173	14.0929	201.504	1190.92	36.8366	5442.89	18.7246	76.7464
SYSUCC-SFT-49	265.291	460.909	339.907	772.427	378.963	134.204	1152.63	64.27	1834.7	87.5795	58.8835
SYSUCC-SFT-50	30.8585	1.91039	155.378	1473.9	6.90196	836.564	893.939	772.174	5438.58	19.6835	21.9958
SYSUCC-SFT-51	72.6134	8.672	29.1047	778.442	87.8906	8.41204	938.494	553.096	965.47	37.2722	245.391
SYSUCC-SFT-52	99.7149	17.4451	16.9223	283.536	189.6	161.665	194.421	41.9404	2756.27	82.3476	99.3856
SYSUCC-SFT-53	195.393	56.0238	1061.63	473.395	7.26181	222.72	680.404	135.027	4682.4	37.6941	80.3847
SYSUCC-SFT-54	78.8009	36.2199	153.692	702.346	9.62633	44.6737	519.964	155.037	0.414264	87.9779	2600.17
SYSUCC-SFT-55	6.87917	5.58588	1.18818	49.1229	8.97107	292.217	242.602	47.9383	910.456	22.2994	310.622
SYSUCC-SFT-56	268.364	223.779	51.7322	1053.87	28.4896	34.315	2227.33	19.7303	4722.74	24.844	1363.4
SYSUCC-SFT-57	219.945	15.5674	30.8273	331.68	6.86775	33.0667	303.054	405.497	4598.97	105.734	417.28
SYSUCC-SFT-58	36.5138	41.7212	1.5985	190.031	5.90942	2.9557	270.3	548.827	513.892	16.2593	762.721
SYSUCC-SFT-59	36.6579	11.5891	73.9667	914.87	2.96497	27.8827	388.65	76.844	3293.89	13.3378	34.3827
SYSUCC-SFT-60	75.6888	37.9944	83.4736	1364.22	2.87579	264.381	1442.1	423.037	4118.94	35.397	1647.78
SYSUCC-SFT-61	40.5032	9.73751	43.6524	1554.68	3.63613	2524.39	675.424	454.745	7366.99	22.686	844.849
SYSUCC-SFT-62	103.194	18.0562	65.543	499.979	117.48	1624.19	237.006	91.0026	1417.03	233.701	1880.84
SYSUCC-SFT-63	65.6897	6.18736	16.5576	832.953	4.22156	988.108	149.184	151.276	4495.16	44.5162	212.911
SYSUCC-SFT-64	60.4336	6.80565	56.8518	1905.69	3.94418	9.56514	547.834	125.498	2.35873	22.1021	51.2866
SYSUCC-SFT-65	119.53	62.0531	42.1238	876.642	56.306	1428.82	4365.75	58.3167	7350.68	43.7921	1059.23
SYSUCC-SFT-66	28.2179	13.5353	13.4517	463.381	18.4219	23.9175	113.604	44.8011	1495.77	4.52067	566.955
SYSUCC-SFT-67	60.0689	36.2199	29.7031	330.126	2.17956	3.10787	85.224	867.668	1293.52	60.3832	267.661
SYSUCC-SFT-68	100.574	51.1402	26.7474	423.447	10.829	28.6461	1262.39	183.18	915.217	121.315	531.382
SYSUCC-SFT-69	54.7336	2.78821	7.00607	184.951	2.93924	1.80634	67.8053	303.546	116.009	54.4829	1281.8
SYSUCC-SFT-70	217.932	65.0162	34.147	365.845	12.2002	17.7449	218.869	122.021	1640.31	35.6724	529.259
SYSUCC-SFT-71	579.773	133.754	177.17	183.559	8.82931	35.2977	267.083	10.8345	2059.2	82.985	385.368
SYSUCC-SFT-72	45.063	7.45653	12.4932	638.719	22.4186	2.66585	491.408	86.9818	333.191	34.0763	178.165
SYSUCC-SFT-73	11.2143	2.94951	5.96389	119.09	13.0896	71.596	19.7788	186.651	619.747	14.074	53.0629
SYSUCC-SFT-74	397.066	8.14656	36.1487	389.482	7.30038	2.98114	426.766	112.37	1072.38	288.661	2312.77
SYSUCC-SFT-75	42.1536	8.78885	5.10234	274.126	304.596	343.714	108.881	48.6636	2866.25	67.0943	99.0027
SYSUCC-SFT-76	493.556	283.168	50.2073	363.555	20.2916	3704.05	507.457	103.197	5377.87	36.4478	24.2115
SYSUCC-SFT-77	141.93	106.045	13.9697	908.659	77.6514	178.657	880.044	110.838	4128.39	27.8397	442.423
SYSUCC-SFT-78	443.935	165.297	95.4708	2796.21	22.5838	139.128	1572.57	299.012	1.66688	58.3957	73.6882
SYSUCC-SFT-79	386.897	72.4823	26.3131	638.381	34.4888	13.2371	999.401	119.88	1348.75	45.6335	1350.08
SYSUCC-SFT-80	38.8359	11.6976	14.5247	155.832	89.1817	10.0273	59.9828	87.3557	1.08896	97.3593	697.59
SYSUCC-SFT-81	274.97	18.951	116.074	554.885	7.50866	4.05901	163.584	112.451	1351.78	224.834	823.69
SYSUCC-SFT-82	160.152	39.217	80.5861	1052.05	4.10221	6.83899	497.569	99.863	4048.09	16.1142	49.2195
SYSUCC-SFT-83	90.1368	17.9623	19.3235	440.46	17.1047	481.624	369.952	37.1094	1892.64	24.4221	119.437
SYSUCC-SFT-84	186.371	399.999	138.016	644.152	13.8795	5.71697	456.602	17.061	946.355	42.155	1858.15
SYSUCC-SFT-85	273.291	51.8909	46.8511	1695.38	10.4122	25.9281	1979.56	127.504	4857.26	22.1888	175.447
SYSUCC-SFT-86	201.246	125.484	47.535	853.143	34.9466	135.449	225.421	100.935	2184.52	108.918	1896.55
SYSUCC-SFT-87	955.802	66.3346	398.709	959.22	84.3245	479.521	886.215	1595.63	2700.03	362.371	613.225
SYSUCC-SFT-88	104.355	78.5595	16.9805	1462.69	5.52299	3.43278	2904.08	401.279	4512.84	12.0242	27.2259
SYSUCC-SFT-89	363.743	259.43	18.204	644.958	29.5052	671.209	642.322	76.3042	1752.11	34.0534	52.5888
SYSUCC-SFT-90	127.461	13.0837	239.947	979.098	6.55184	31.2033	774.473	543.28	6796.75	2.99315	677.661
SYSUCC-SFT-91	81.7473	23.8276	14.1986	597.992	38.368	16.57	728.102	294.572	2906.81	89.6926	68.6998
SYSUCC-SFT-92	1176.45	22.5422	18.2941	332.865	7.4665	8.8388	495.068	135.893	906.931	25.6683	284.363
SYSUCC-SFT-93	159.583	7.20797	182.959	929.256	7.8013	7.6543	605.245	78.2288	2807.69	30.3338	313.377
SYSUCC-SFT-94	19.3245	8.89809	2.62974	307.403	33.6384	396.43	55.3992	102.887	1312.9	46.9595	75.7367
SYSUCC-SFT-95	61.7717	4.93688	5.66731	492.402	9.33783	2.3897	185.345	39.4269	2076.32	37.5393	79.2836
SYSUCC-SFT-96	97.9569	9.4787	118.846	1156.89	30.8756	18.5833	830.256	148.303	4559.97	35.6307	124.594
SYSUCC-SFT-97	147.143	54.6485	61.6573	2601.13	5.90553	1160.36	1811.73	213.954	7657.88	32.7591	125.971
SYSUCC-SFT-98	608.374	88.5264	362.14	811.673	90.3666	69.438	289.781	62.3905	2119.69	353.014	1138.42
SYSUCC-SFT-99	12.8335	3.65147	2.59174	395.196	6.07397	77.7652	352.79	117.439	782.53	110.523	26.5813
SYSUCC-SFT-100	103.417	7.764	31.1941	379.775	13.8567	9.8815	161.609	201.668	2434.86	28.9755	2914.08
SYSUCC-SFT-101	542.669	121.509	94.5661	224.368	27.53	2.7064	191.85	132.394	854.404	39.1251	545.958
SYSUCC-SFT-102	42.6911	19.4919	5.13607	390.251	156.205	177.319	114.605	91.8676	757.045	125.128	225.182
SYSUCC-SFT-103	298.434	78.9395	74.8539	1533.74	6.06722	18.2909	801.077	157.023	3784.96	44.496	113.402
SYSUCC-SFT-104	306.061	65.1758	44.1653	995.216	59.6109	31.2712	1924.68	404.038	22.5341	109.094	315.879
SYSUCC-SFT-105	49.8453	99.7287	701.684	489.802	42.009	5.73187	63.9858	18.6322	4382.71	56.2012	202.617
SYSUCC-SFT-106	376.383	80.1098	221.824	1927.23	7.67231	181.084	924.222	1691.43	6609.79	192.043	44.4414
SYSUCC-SFT-107	155.144	21.1649	257.472	1368.73	2.6621	51.2715	381.892	171.692	3365.03	9.72612	179.081
SYSUCC-SFT-108	65.4965	2.15511	35.6432	869.103	3.80673	27.4198	235.097	434.021	6130.03	19.2909	80.4789
SYSUCC-SFT-109	146.694	19.7553	57.1517	843.957	113.296	854.221	248.837	57.6381	815.215	21.0029	832.218
SYSUCC-SFT-110	54.839	13.1343	3.98267	181.804	34.4246	30.4109	38.2228	71.2658	2308.15	9.21966	177.536
SYSUCC-SFT-111	26.0047	130.821	409.889	561.15	25.0538	9.25625	109.47	8.73785	2302.02	22.57	60.8782
SYSUCC-SFT-112	62.6701	15.7118	31.0902	513.064	2.90382	164.628	360.284	750.436	1092.79	120.913	36.2222
SYSUCC-SFT-113	79.3678	20.6362	62.9331	576.862	2.04276	57.2403	42.8123	335.289	4829.76	15.6004	780.395
SYSUCC-SFT-114	63.1606	10.7395	35.3898	181.658	15.8742	584.607	139.9	208.786	1595.34	202.785	755.688
SYSUCC-SFT-115	150.655	3.60637	7.35376	495.689	7.20232	10.2655	149.311	227.885	1950.41	35.0995	148.759
SYSUCC-SFT-116	121.139	20.7417	17.7124	300.014	4.47468	18.2481	412.761	118.944	1435.6	49.8233	77.0401
SYSUCC-SFT-117	109.329	111.58	397.542	611.176	42.9812	17.2482	1056.23	13.612	5363.81	41.7933	1291.83
SYSUCC-SFT-118	28.164	5.86138	152.35	405.551	7.82613	3.9214	141.643	52.228	966.282	52.3383	805.573
SYSUCC-SFT-119	283.297	11.405	71.7669	364.259	4.37077	11.1019	40.0589	412.157	938.842	112.009	1485.97
SYSUCC-SFT-120	12.0356	1.62227	4.50221	99.3523	26.2616	1960.19	40.8004	39.2701	250.643	149.204	418.355
SYSUCC-SFT-121	46.2348	4.56371	2.15917	234.208	12.3395	0.834568	18.8017	40.4627	794.635	8.76166	70.0244
SYSUCC-SFT-122	108.846	7.64175	22.0875	381.657	4.6331	6.51731	152.521	283.328	1753.01	20.5759	55.8035
SYSUCC-SFT-123	92.0539	7.99465	270.315	447.329	1.56403	4.05656	164.136	290.452	1719.3	65.1014	14.0728
SYSUCC-SFT-124	113.499	15.235	15.1373	263.926	178.273	146.76	1701.11	103.372	1293.72	84.5382	2233.78
SYSUCC-SFT-125	415.957	68.5491	21.3783	2012.08	18.6681	199.65	571.843	245.77	5812.5	87.4304	101.451
SYSUCC-SFT-126	69.7308	21.4828	82.2087	2234.63	3.10516	81.8101	666.794	541.044	6167.65	15.4758	170.195
SYSUCC-SFT-127	47.3082	9.14915	4.07036	277.986	23.1392	3.03207	238.495	62.6081	1206.55	63.3241	121.567
SYSUCC-SFT-128	546.482	66.3721	136.6	868.018	26.8863	243.519	1539.62	146.245	3524.42	291.175	2403.2
SYSUCC-SFT-129	104.189	14.6421	63.4239	318.163	8.77229	25.0134	163.028	142.441	2029.24	64.661	83.5049
SYSUCC-SFT-130	283.691	54.1963	35.8003	1393.16	13.3801	44.9153	3449.58	320.113	2.21829	39.7156	139.605
SYSUCC-SFT-131	375.626	55.8626	89.4835	641.273	7.75693	35.3301	460.917	209.686	4028.8	116.014	835.751

## Sheet: Fig. 4b-4e
Fig. 4b-4e
ID	Time	Status	Nomogram
SYSUCC-SFT-1	1.5	0	0
SYSUCC-SFT-3	123.4	0	1
SYSUCC-SFT-5	98.9	1	1
SYSUCC-SFT-6	109.5	0	0
SYSUCC-SFT-8	41.1	0	0
SYSUCC-SFT-10	38.1	0	1
SYSUCC-SFT-11	50.2	1	1
SYSUCC-SFT-13	74	0	0
SYSUCC-SFT-15	54.4	0	0
SYSUCC-SFT-16	93.5	0	0
SYSUCC-SFT-17	43.2	0	1
SYSUCC-SFT-18	15.2	1	2
SYSUCC-SFT-19	38.8	0	1
SYSUCC-SFT-20	86.5	0	0
SYSUCC-SFT-21	36.5	0	0
SYSUCC-SFT-22	79.9	0	0
SYSUCC-SFT-23	31.9	0	0
SYSUCC-SFT-24	41.4	0	0
SYSUCC-SFT-25	57.5	0	0
SYSUCC-SFT-26	82.4	0	0
SYSUCC-SFT-27	67.4	0	1
SYSUCC-SFT-28	70	0	0
SYSUCC-SFT-29	36.7	0	1
SYSUCC-SFT-30	80.4	1	1
SYSUCC-SFT-32	51.8	0	0
SYSUCC-SFT-33	119.1	0	1
SYSUCC-SFT-34	6.9	1	1
SYSUCC-SFT-35	41.1	0	0
SYSUCC-SFT-36	59.2	0	0
SYSUCC-SFT-37	44.4	0	2
SYSUCC-SFT-38	18.5	1	2
SYSUCC-SFT-39	25.6	0	1
SYSUCC-SFT-40	21.9	0	0
SYSUCC-SFT-41	49.1	0	1
SYSUCC-SFT-42	78	0	1
SYSUCC-SFT-43	50.4	0	0
SYSUCC-SFT-44	21.8	0	0
SYSUCC-SFT-45	33.9	0	1
SYSUCC-SFT-46	30	1	1
SYSUCC-SFT-47	36.9	0	1
SYSUCC-SFT-48	101.6	0	0
SYSUCC-SFT-49	103.9	0	0
SYSUCC-SFT-51	80.9	0	1
SYSUCC-SFT-52	54.6	0	0
SYSUCC-SFT-53	106.6	0	0
SYSUCC-SFT-54	33	0	0
SYSUCC-SFT-56	58.3	0	2
SYSUCC-SFT-62	9.5	0	0
SYSUCC-SFT-64	29.9	0	1
SYSUCC-SFT-65	92.5	0	0
SYSUCC-SFT-68	81.5	0	0
SYSUCC-SFT-69	13.3	0	0
SYSUCC-SFT-70	25.5	0	0
SYSUCC-SFT-71	127.7	0	0
SYSUCC-SFT-72	85.2	0	0
SYSUCC-SFT-73	78	1	1
SYSUCC-SFT-74	54.7	0	0
SYSUCC-SFT-75	93.6	0	0
SYSUCC-SFT-76	67.5	0	0
SYSUCC-SFT-77	46.9	0	1
SYSUCC-SFT-78	33.7	0	1
SYSUCC-SFT-79	46.7	0	0
SYSUCC-SFT-80	84.8	0	0
SYSUCC-SFT-81	33.6	0	0
SYSUCC-SFT-82	34	0	2
SYSUCC-SFT-83	99	0	0
SYSUCC-SFT-84	171.3	0	0
SYSUCC-SFT-85	53.3	0	1
SYSUCC-SFT-89	92.9	0	0
SYSUCC-SFT-91	49.1	0	0
SYSUCC-SFT-92	43.7	0	0
SYSUCC-SFT-93	30.7	0	0
SYSUCC-SFT-94	89.1	0	0
SYSUCC-SFT-95	55.1	0	0
SYSUCC-SFT-98	2.8	1	2
SYSUCC-SFT-99	62.6	0	0
SYSUCC-SFT-100	28.9	0	0
SYSUCC-SFT-101	155.3	0	0
SYSUCC-SFT-102	72.3	0	0
SYSUCC-SFT-103	46.1	0	1
SYSUCC-SFT-104	55.6	1	1
SYSUCC-SFT-105	122.7	0	0
SYSUCC-SFT-107	4.2	0	1
SYSUCC-SFT-109	71.4	0	0
SYSUCC-SFT-110	70.5	0	0
SYSUCC-SFT-111	26.8	1	1
SYSUCC-SFT-114	87.2	0	1
SYSUCC-SFT-116	32.1	0	0
SYSUCC-SFT-117	60	1	1
SYSUCC-SFT-118	38.4	0	0
SYSUCC-SFT-119	22.9	0	1
SYSUCC-SFT-120	89.5	0	0
SYSUCC-SFT-121	49.9	0	0
SYSUCC-SFT-122	30.1	0	0
SYSUCC-SFT-123	32	0	1
SYSUCC-SFT-124	79.2	0	0
SYSUCC-SFT-125	1.8	1	2
SYSUCC-SFT-127	81.6	0	0
SYSUCC-SFT-128	36.6	0	0
SYSUCC-SFT-129	3.4	0	0
SYSUCC-SFT-131	38.9	0	0
FAHSYSU-SFT-1	49.8	0	1
FAHSYSU-SFT-3	43.2	0	0
FAHSYSU-SFT-5	34.8	0	1
FAHSYSU-SFT-6	0	0	2
FAHSYSU-SFT-7	29.1	0	1
FAHSYSU-SFT-8	7.5	0	1
FAHSYSU-SFT-9	51.4	0	0
FAHSYSU-SFT-10	54	0	2
FAHSYSU-SFT-13	4.7	0	2
FAHSYSU-SFT-15	47.8	0	1
FAHSYSU-SFT-16	46.4	0	0
FAHSYSU-SFT-17	46.2	0	1
FAHSYSU-SFT-18	56	0	0
FAHSYSU-SFT-26	49.2	0	0
FAHSYSU-SFT-29	35.8	0	1
FAHSYSU-SFT-31	41.8	0	1
FAHSYSU-SFT-33	37.4	0	1
FAHSYSU-SFT-35	37.7	0	1
FAHSYSU-SFT-36	37.1	0	0
FAHSYSU-SFT-38	35.8	0	2
FAHSYSU-SFT-40	18.8	1	2
FAHSYSU-SFT-41	35.4	0	0
FAHSYSU-SFT-42	32.3	0	2
FAHSYSU-SFT-45	33.3	0	2
FAHSYSU-SFT-48	14.9	0	2
FAHSYSU-SFT-50	30	0	1
FAHSYSU-SFT-51	0	0	1
FAHSYSU-SFT-52	13.4	0	0
FAHSYSU-SFT-53	11.3	0	1
FAHSYSU-SFT-54	12.4	0	2
FAHSYSU-SFT-58	23.8	1	1
FAHSYSU-SFT-61	3.9	1	2
FAHSYSU-SFT-62	8.1	1	2
FAHSYSU-SFT-63	0	0	1
FAHSYSU-SFT-65	0	0	1
FAHSYSU-SFT-66	12.7	0	0
FAHSYSU-SFT-67	121.2	0	0
FAHSYSU-SFT-68	0	0	2
FAHSYSU-SFT-69	11.1	0	2
FAHSYSU-SFT-70	0	0	0
FAHSYSU-SFT-71	103.7	0	1
FAHSYSU-SFT-73	1.6	0	0
FAHSYSU-SFT-76	65.3	1	2
FAHSYSU-SFT-77	98.7	0	0
FAHSYSU-SFT-79	0	0	0
FAHSYSU-SFT-80	0	0	1
FAHSYSU-SFT-81	6.1	0	1
FAHSYSU-SFT-82	0	0	0
FAHSYSU-SFT-83	76.1	0	0
FAHSYSU-SFT-84	20.8	1	2
FAHSYSU-SFT-85	91.9	0	1
FAHSYSU-SFT-86	0.3	0	0
FAHSYSU-SFT-87	88	0	2
FAHSYSU-SFT-88	87.5	0	1
FAHSYSU-SFT-89	86.2	0	1
FAHSYSU-SFT-92	69.6	1	1
FAHSYSU-SFT-93	0	0	1
FAHSYSU-SFT-94	17	0	1
FAHSYSU-SFT-95	92.1	0	0
FAHSYSU-SFT-96	40.8	1	2
FAHSYSU-SFT-98	0	0	0
FAHSYSU-SFT-99	6.5	0	0
FAHSYSU-SFT-100	0	0	1
FAHSYSU-SFT-102	15.1	1	2
FAHSYSU-SFT-103	70.2	0	1
FAHSYSU-SFT-106	0	0	1
FAHSYSU-SFT-107	67.9	0	0
FAHSYSU-SFT-109	50.1	0	0
FAHSYSU-SFT-110	65.5	0	1
FAHSYSU-SFT-111	0	0	0
FAHSYSU-SFT-112	62.5	0	1
CHCAMS-SFT-1	39	1	1
CHCAMS-SFT-2	48.6	0	1
CHCAMS-SFT-3	73.9	0	0
CHCAMS-SFT-4	59.8	0	0
CHCAMS-SFT-6	27.8	1	1
CHCAMS-SFT-7	4.6	0	0
CHCAMS-SFT-8	14.8	0	0
CHCAMS-SFT-9	0	0	0
CHCAMS-SFT-10	56.9	0	1
CHCAMS-SFT-11	56.6	0	1
CHCAMS-SFT-12	56.3	0	1
CHCAMS-SFT-16	68.2	0	0
CHCAMS-SFT-17	3.4	0	0
CHCAMS-SFT-18	53.1	0	0
CHCAMS-SFT-19	65.7	0	0
CHCAMS-SFT-20	11.5	0	0
CHCAMS-SFT-21	52.4	0	1
CHCAMS-SFT-23	3.4	0	0
CHCAMS-SFT-24	52.2	0	0
CHCAMS-SFT-25	0	0	1
CHCAMS-SFT-26	51.6	0	2
CHCAMS-SFT-27	0	0	2
CHCAMS-SFT-28	50.7	0	2
CHCAMS-SFT-29	49.9	0	1
CHCAMS-SFT-32	48.3	0	0
CHCAMS-SFT-33	48.5	0	0
CHCAMS-SFT-34	48.4	0	0
CHCAMS-SFT-36	33.1	0	0
CHCAMS-SFT-38	46	0	1
CHCAMS-SFT-39	48.9	0	2
CHCAMS-SFT-40	49	0	2
CHCAMS-SFT-41	2	0	0
CHCAMS-SFT-42	44.6	0	1
CHCAMS-SFT-43	3.2	0	1
CHCAMS-SFT-46	42.3	0	1
CHCAMS-SFT-47	42	0	0
CHCAMS-SFT-48	41.7	0	0
CHCAMS-SFT-49	41	0	0
CHCAMS-SFT-50	9.8	0	0
CHCAMS-SFT-51	40.5	0	0
CHCAMS-SFT-52	23.1	0	0
CHCAMS-SFT-53	39.8	0	1
CHCAMS-SFT-54	0	0	1
CHCAMS-SFT-55	39.6	0	0
CHCAMS-SFT-57	38.4	0	0
CHCAMS-SFT-58	38.4	0	0
CHCAMS-SFT-59	41.5	1	1
CHCAMS-SFT-61	37.6	0	0
CHCAMS-SFT-63	36.9	0	2
CHCAMS-SFT-64	36.3	0	0
CHCAMS-SFT-66	6.2	0	0
CHCAMS-SFT-67	0	0	1
CHCAMS-SFT-68	45.7	0	1
CHCAMS-SFT-69	46.1	0	0
CHCAMS-SFT-70	45.4	0	1
CHCAMS-SFT-71	2.8	0	0
CHCAMS-SFT-72	44.9	0	1
CHCAMS-SFT-73	15.6	1	2
CHCAMS-SFT-74	42.3	0	0
CHCAMS-SFT-75	20.8	0	0
CHCAMS-SFT-76	43.4	0	1
CHCAMS-SFT-77	18.4	0	1
CHCAMS-SFT-78	0	0	0
CHCAMS-SFT-79	36.9	0	0
CHCAMS-SFT-80	35.7	0	0
CHCAMS-SFT-81	35.4	0	2
CHCAMS-SFT-83	31.3	0	0
CHCAMS-SFT-84	15.6	0	0
CHCAMS-SFT-85	13.6	0	0
CHCAMS-SFT-86	32.2	0	1
CHCAMS-SFT-87	0	0	1
CHCAMS-SFT-88	17.7	1	1
CHCAMS-SFT-89	15.2	0	1
CHCAMS-SFT-90	8	1	2
CHCAMS-SFT-92	14.3	0	1
CHCAMS-SFT-93	28.1	0	0
CHCAMS-SFT-94	3.4	0	1
CHCAMS-SFT-95	10.8	0	1
CHCAMS-SFT-96	8.8	0	0
CHCAMS-SFT-97	11	0	0
CHCAMS-SFT-98	10.9	0	1
CHCAMS-SFT-99	9.3	0	1
CHCAMS-SFT-100	8.8	0	0
CHCAMS-SFT-101	35.2	0	0
CHCAMS2-SFT-1	78.9	0	1
CHCAMS2-SFT-2	7.5	1	2
CHCAMS2-SFT-4	22.1	0	0
CHCAMS2-SFT-5	0.3	0	0
CHCAMS2-SFT-6	81.2	0	1
CHCAMS2-SFT-7	81.7	0	0
CHCAMS2-SFT-8	66	1	2
CHCAMS2-SFT-9	82.3	0	0
CHCAMS2-SFT-10	61.6	0	1
CHCAMS2-SFT-12	26.9	0	0
CHCAMS2-SFT-13	84.7	0	1
CHCAMS2-SFT-14	72.6	0	0
CHCAMS2-SFT-15	85	0	0
CHCAMS2-SFT-16	85.3	0	0
CHCAMS2-SFT-17	0.5	0	1
CHCAMS2-SFT-18	87.3	0	2
CHCAMS2-SFT-19	0.5	0	1
CHCAMS2-SFT-20	60.4	0	1
CHCAMS2-SFT-21	88.6	0	0
CHCAMS2-SFT-22	71.2	1	2
CHCAMS2-SFT-23	0.5	0	2
CHCAMS2-SFT-24	24	1	2
CHCAMS2-SFT-25	0.5	0	1
CHCAMS2-SFT-28	93.4	0	0
CHCAMS2-SFT-29	1.1	0	0
CHCAMS2-SFT-30	11.6	0	0
CHCAMS2-SFT-31	23.4	0	1
CHCAMS2-SFT-33	50.2	1	2
CHCAMS2-SFT-35	0.4	0	1
CHCAMS2-SFT-36	99.7	0	1
CHCAMS2-SFT-37	38.6	0	0
CHCAMS2-SFT-38	89.3	0	0
CHCAMS2-SFT-39	76.5	0	0
CHCAMS2-SFT-40	8.8	0	0
CHCAMS2-SFT-41	108.6	0	0
CHCAMS2-SFT-42	10.3	0	0
CHCAMS2-SFT-43	104	0	0
CHCAMS2-SFT-44	0.4	0	1
CHCAMS2-SFT-45	110.5	0	1
CHCAMS2-SFT-46	110.8	0	0
CHCAMS2-SFT-47	110.9	0	1
CHCAMS2-SFT-48	0.4	0	1
CHCAMS2-SFT-49	114.9	0	0
CHCAMS2-SFT-50	39.8	1	1
CHCAMS2-SFT-51	116.2	0	0
CHCAMS2-SFT-52	116.6	0	0
CHCAMS2-SFT-53	62.3	1	1
CHCAMS2-SFT-54	117.8	0	0
CHCAMS2-SFT-55	118.4	0	0
CHCAMS2-SFT-56	119	0	1
CHCAMS2-SFT-57	119.2	0	0
CHCAMS2-SFT-58	42.2	0	2
CHCAMS2-SFT-59	120.6	0	0
CHCAMS2-SFT-60	121.1	0	1
CHCAMS2-SFT-61	0.5	0	0

## Sheet: Fig. 5&Supplementary Fig. 7a-7g
Fig. 5&Supplementary Fig. 7a-7g
ID	Time	Status_PFS	Nomogram101	Nomogram101_3.37	Mitotic	WHO_classification	CD163	Ki67	MTOR	Status_MFS	Age_2	Tumor_size_2	Mitotic_2	Necrosis_2	mDemicco	mDemicco_1	Status_RFI	Mitotic_3	Necrosis_3	Sex_3	G_score	G_score_1
SYSUCC-SFT-1	1.5	0	0	0	0	0	0	0	0	0	1	1	0	0	2	0	0	0	0	1	1	1
SYSUCC-SFT-3	123.4	0	2.42	1	1	2	0	0	0	0	1	2	2	0	5	1	0	2	1	1	4	2
SYSUCC-SFT-5	98.9	1	2.42	1	1	2	0	0	0	0	1	3	2	1	7	2	1	2	2	0	4	2
SYSUCC-SFT-6	109.5	0	0	0	0	0	0	0	0	0	1	1	1	0	3	0	0	0	0	1	1	1
SYSUCC-SFT-8	41.1	0	0	0	0	0	0	0	0	0	1	1	0	0	2	0	0	0	0	0	0	0
SYSUCC-SFT-10	38.1	0	2.07	1	0	0	1	0	0	0	0	1	0	0	1	0	0	0	0	0	0	0
SYSUCC-SFT-11	50.2	1	3.019	1	0	0	1	1	0	1	1	3	1	1	6	2	1	0	1	1	2	1
SYSUCC-SFT-13	74	0	0	0	0	2	0	0	0	0	1	3	1	0	5	1	0	0	1	0	1	1
SYSUCC-SFT-15	54.4	0	0	0	0	0	0	0	0	0	0	1	1	0	2	0	0	0	0	1	1	1
SYSUCC-SFT-16	93.5	0	0	0	0	0	0	0	0	0	0	3	0	0	3	0	0	0	0	1	1	1
SYSUCC-SFT-17	43.2	0	2.07	1	0	0	1	0	0	0	1	1	1	0	3	0	0	0	0	0	0	0
SYSUCC-SFT-18	15.2	1	5.439	2	1	2	1	1	0	0	1	3	2	0	6	2	0	2	1	1	4	2
SYSUCC-SFT-19	38.8	0	2.42	1	1	0	0	0	0	0	1	1	2	1	5	1	0	2	1	0	3	2
SYSUCC-SFT-20	86.5	0	0	0	0	0	0	0	0	0	0	0	0	0	0	0	0	0	0	0	0	0
SYSUCC-SFT-21	36.5	0	0	0	0	0	0	0	0	0	1	1	1	0	3	0	0	0	0	0	0	0
SYSUCC-SFT-22	79.9	0	0	0	0	0	0	0	0	0	1	1	1	0	3	0	0	0	0	0	0	0
SYSUCC-SFT-23	31.9	0	0	0	0	0	0	0	0	0	0	2	1	0	3	0	0	0	0	0	0	0
SYSUCC-SFT-24	41.4	0	0	0	0	0	0	0	0	0	0	0	0	0	0	0	0	0	0	1	1	1
SYSUCC-SFT-25	57.5	0	0	0	0	0	0	0	0	0	0	2	0	0	2	0	0	0	0	1	1	1
SYSUCC-SFT-26	82.4	0	0	0	0	0	0	0	0	0	0	0	0	0	0	0	0	0	0	0	0	0
SYSUCC-SFT-27	67.4	0	2.07	1	0	0	1	0	0	0	0	1	1	0	2	0	0	0	0	0	0	0
SYSUCC-SFT-28	70	0	0	0	0	0	0	0	0	0	0	1	1	1	3	0	0	0	1	0	1	1
SYSUCC-SFT-29	36.7	0	2.42	1	1	2	0	0	0	0	1	3	2	0	6	2	0	2	1	1	4	2
SYSUCC-SFT-30	80.4	1	2.42	1	1	2	0	0	0	0	1	3	2	1	7	2	1	2	1	1	4	2
SYSUCC-SFT-32	51.8	0	0	0	0	0	0	0	0	0	1	1	1	0	3	0	0	0	0	1	1	1
SYSUCC-SFT-33	119.1	0	2.07	1	0	1	1	0	0	0	0	0	1	0	1	0	0	0	0	0	0	0
SYSUCC-SFT-34	6.9	1	2.07	1	0	0	1	0	0	1	0	0	1	0	1	0	1	0	0	1	1	1
SYSUCC-SFT-35	41.1	0	0	0	0	0	0	0	0	0	0	0	1	0	1	0	0	0	0	1	1	1
SYSUCC-SFT-36	59.2	0	0	0	0	0	0	0	0	0	0	1	1	0	2	0	0	0	0	0	0	0
SYSUCC-SFT-37	44.4	0	4.49	2	1	0	1	0	0	0	0	1	2	0	3	0	0	2	0	1	3	2
SYSUCC-SFT-38	18.5	1	5.439	2	1	2	1	1	0	0	1	2	2	1	6	2	0	2	1	1	4	2
SYSUCC-SFT-39	25.6	0	2.07	1	0	0	1	0	0	0	0	2	1	0	3	0	0	0	0	1	1	1
SYSUCC-SFT-40	21.9	0	0	0	0	0	0	0	0	0	0	2	0	0	2	0	0	0	0	0	0	0
SYSUCC-SFT-41	49.1	0	2.42	1	1	2	0	0	0	0	1	1	2	1	5	1	0	2	1	1	4	2
SYSUCC-SFT-42	78	0	2.07	1	0	0	1	0	0	0	1	0	1	0	2	0	0	0	0	1	1	1
SYSUCC-SFT-43	50.4	0	0	0	0	0	0	0	0	0	1	1	1	0	3	0	0	0	0	1	1	1
SYSUCC-SFT-44	21.8	0	0	0	0	0	0	0	0	0	0	1	0	0	1	0	0	0	0	1	1	1
SYSUCC-SFT-45	33.9	0	2.07	1	0	0	1	0	0	0	0	2	1	0	3	0	0	0	0	0	0	0
SYSUCC-SFT-46	30	1	2.42	1	1	2	0	0	0	0	1	3	2	0	6	2	0	2	1	1	4	2
SYSUCC-SFT-47	36.9	0	2.07	1	0	0	1	0	0	0	1	0	0	0	1	0	0	0	0	0	0	0
SYSUCC-SFT-48	101.6	0	0	0	0	0	0	0	0	0	0	1	1	0	2	0	0	0	0	1	1	1
SYSUCC-SFT-49	103.9	0	0	0	0	0	0	0	0	0	0	0	1	0	1	0	0	0	0	1	1	1
SYSUCC-SFT-51	80.9	0	3.369	1	1	2	0	1	0	0	0	3	2	0	5	1	0	2	1	0	3	2
SYSUCC-SFT-52	54.6	0	0	0	0	0	0	0	0	0	0	2	1	0	3	0	0	0	0	0	0	0
SYSUCC-SFT-53	106.6	0	0	0	0	0	0	0	0	0	0	0	1	0	1	0	0	0	0	0	0	0
SYSUCC-SFT-54	33	0	0	0	0	0	0	0	0	0	0	3	0	0	3	0	0	0	0	0	0	0
SYSUCC-SFT-56	58.3	0	4.49	2	1	0	1	0	0	0	1	0	2	0	3	0	0	2	0	0	2	1
SYSUCC-SFT-62	9.5	0	0	0	0	0	0	0	0	0	0	2	0	0	2	0	0	0	0	1	1	1
SYSUCC-SFT-64	29.9	0	2.07	1	0	0	1	0	0	0	0	1	1	0	2	0	0	0	0	0	0	0
SYSUCC-SFT-65	92.5	0	0	0	0	0	0	0	0	0	1	0	0	0	1	0	0	0	0	0	0	0
SYSUCC-SFT-68	81.5	0	0	0	0	0	0	0	0	0	1	3	1	0	5	1	0	0	0	1	1	1
SYSUCC-SFT-69	13.3	0	0	0	0	0	0	0	0	0	1	3	1	1	6	2	0	0	1	1	2	1
SYSUCC-SFT-70	25.5	0	0	0	0	0	0	0	0	0	1	1	1	0	3	0	0	0	0	1	1	1
SYSUCC-SFT-71	127.7	0	0	0	0	0	0	0	0	0	0	0	1	0	1	0	0	0	0	0	0	0
SYSUCC-SFT-72	85.2	0	0	0	0	0	0	0	0	0	0	3	0	0	3	0	0	0	1	1	2	1
SYSUCC-SFT-73	78	1	2.42	1	1	0	0	0	0	0	1	0	2	0	3	0	1	2	0	1	3	2
SYSUCC-SFT-74	54.7	0	0	0	0	0	0	0	0	0	0	2	1	0	3	0	0	0	0	0	0	0
SYSUCC-SFT-75	93.6	0	0	0	0	0	0	0	0	0	0	1	1	0	2	0	0	0	0	0	0	0
SYSUCC-SFT-76	67.5	0	0	0	0	1	0	0	0	0	0	1	0	0	1	0	0	0	0	0	0	0
SYSUCC-SFT-77	46.9	0	2.42	1	1	2	0	0	0	0	0	3	2	0	5	1	0	2	0	0	2	1
SYSUCC-SFT-78	33.7	0	2.07	1	0	0	1	0	0	0	1	0	1	0	2	0	0	0	0	0	0	0
SYSUCC-SFT-79	46.7	0	0	0	0	0	0	0	0	0	0	1	0	0	1	0	0	0	0	0	0	0
SYSUCC-SFT-80	84.8	0	0	0	0	0	0	0	0	0	0	3	0	0	3	0	0	0	0	1	1	1
SYSUCC-SFT-81	33.6	0	0	0	0	0	0	0	0	0	0	1	0	0	1	0	0	0	0	1	1	1
SYSUCC-SFT-82	34	0	4.49	2	1	2	1	0	0	0	0	1	2	0	3	0	0	2	1	1	4	2
SYSUCC-SFT-83	99	0	0	0	0	0	0	0	0	0	0	2	0	0	2	0	0	0	0	1	1	1
SYSUCC-SFT-84	171.3	0	0	0	0	2	0	0	0	0	1	3	1	0	5	1	0	0	1	0	1	1
SYSUCC-SFT-85	53.3	0	2.07	1	0	0	1	0	0	0	0	0	1	1	2	0	0	0	1	1	2	1
SYSUCC-SFT-89	92.9	0	0	0	0	0	0	0	0	0	0	3	0	0	3	0	0	0	1	1	2	1
SYSUCC-SFT-91	49.1	0	0	0	0	0	0	0	0	0	1	0	1	0	2	0	0	0	0	0	0	0
SYSUCC-SFT-92	43.7	0	0	0	0	0	0	0	0	0	0	3	0	0	3	0	0	0	0	0	0	0
SYSUCC-SFT-93	30.7	0	0	0	0	0	0	0	0	0	0	2	1	0	3	0	0	0	0	0	0	0
SYSUCC-SFT-94	89.1	0	0	0	0	0	0	0	0	0	0	0	0	0	0	0	0	0	0	1	1	1
SYSUCC-SFT-95	55.1	0	0	0	0	0	0	0	0	0	0	2	0	0	2	0	0	0	0	0	0	0
SYSUCC-SFT-98	2.8	1	6.98	2	1	2	0	0	1	0	1	0	2	1	4	1	0	2	2	1	5	2
SYSUCC-SFT-99	62.6	0	0	0	0	0	0	0	0	0	0	3	1	0	4	1	0	0	1	0	1	1
SYSUCC-SFT-100	28.9	0	0	0	0	0	0	0	0	0	1	1	0	0	2	0	0	0	0	0	0	0
SYSUCC-SFT-101	155.3	0	0	0	0	0	0	0	0	0	0	2	1	0	3	0	0	0	1	1	2	1
SYSUCC-SFT-102	72.3	0	0	0	0	0	0	0	0	0	0	0	1	0	1	0	0	0	0	0	0	0
SYSUCC-SFT-103	46.1	0	2.07	1	0	0	1	0	0	0	0	2	1	0	3	0	0	0	0	0	0	0
SYSUCC-SFT-104	55.6	1	2.07	1	0	0	1	0	0	0	1	1	1	0	3	0	1	0	0	0	0	0
SYSUCC-SFT-105	122.7	0	0	0	0	0	0	0	0	0	0	0	1	0	1	0	0	0	0	1	1	1
SYSUCC-SFT-107	4.2	0	2.07	1	0	0	1	0	0	0	0	1	0	0	1	0	0	0	0	0	0	0
SYSUCC-SFT-109	71.4	0	0	0	0	0	0	0	0	0	0	3	1	1	5	1	0	0	1	1	2	1
SYSUCC-SFT-110	70.5	0	0	0	0	0	0	0	0	0	1	2	1	1	5	1	0	0	1	1	2	1
SYSUCC-SFT-111	26.8	1	2.42	1	1	2	0	0	0	0	0	1	2	1	4	1	0	2	1	0	3	2
SYSUCC-SFT-114	87.2	0	2.42	1	1	0	0	0	0	0	1	1	2	0	4	1	0	2	0	1	3	2
SYSUCC-SFT-116	32.1	0	0	0	0	0	0	0	0	0	1	2	1	1	5	1	0	0	1	0	1	1
SYSUCC-SFT-117	60	1	2.42	1	1	2	0	0	0	1	1	3	2	0	6	2	1	2	0	1	3	2
SYSUCC-SFT-118	38.4	0	0	0	0	0	0	0	0	0	0	1	1	0	2	0	0	0	0	0	0	0
SYSUCC-SFT-119	22.9	0	2.42	1	1	2	0	0	0	0	0	3	2	0	5	1	0	2	1	1	4	2
SYSUCC-SFT-120	89.5	0	0	0	0	0	0	0	0	0	0	1	1	0	2	0	0	0	0	0	0	0
SYSUCC-SFT-121	49.9	0	0	0	0	0	0	0	0	0	0	3	0	0	3	0	0	0	0	0	0	0
SYSUCC-SFT-122	30.1	0	0	0	0	0	0	0	0	0	1	2	0	0	3	0	0	0	0	1	1	1
SYSUCC-SFT-123	32	0	2.42	1	1	1	0	0	0	0	1	3	2	0	6	2	0	2	1	0	3	2
SYSUCC-SFT-124	79.2	0	0	0	0	0	0	0	0	0	1	0	0	0	1	0	0	0	0	0	0	0
SYSUCC-SFT-125	1.8	1	4.49	2	1	2	1	0	0	1	0	2	2	0	4	1	1	2	1	1	4	2
SYSUCC-SFT-127	81.6	0	0	0	0	0	0	0	0	0	1	0	0	0	1	0	0	0	0	0	0	0
SYSUCC-SFT-128	36.6	0	0	0	0	0	0	0	0	0	0	0	1	0	1	0	0	0	0	0	0	0
SYSUCC-SFT-129	3.4	0	0	0	0	0	0	0	0	0	1	0	0	0	1	0	0	0	0	1	1	1
SYSUCC-SFT-131	38.9	0	0	0	0	0	0	0	0	0	0	2	1	0	3	0	0	0	0	1	1	1
FAHSYSU-SFT-1	49.8	0	2.07	1	0	0	1	0	0	0	0	1	1	0	2	0	0	0	0	0	0	0
FAHSYSU-SFT-3	43.2	0	0	0	0	0	0	0	0	0	0	0	0	0	0	0	0	0	0	0	0	0
FAHSYSU-SFT-5	34.8	0	3.019	1	0	1	1	1	0	0	0	0	0	0	0	0	0	0	0	1	1	1
FAHSYSU-SFT-6	0	0	5.439	2	1	2	1	1	0	0	0	0	2	0	2	0	0	2	0	0	2	1
FAHSYSU-SFT-7	29.1	0	2.07	1	0	0	1	0	0	0	0	0	0	0	0	0	0	0	0	0	0	0
FAHSYSU-SFT-8	7.5	0	2.07	1	0	0	1	0	0	0	1	0	1	0	2	0	0	0	0	0	0	0
FAHSYSU-SFT-9	51.4	0	0	0	0	0	0	0	0	0	0	1	1	1	3	0	0	0	1	0	1	1
FAHSYSU-SFT-10	54	0	4.49	2	1	2	1	0	0	0	0	1	2	0	3	0	0	2	0	0	2	1
FAHSYSU-SFT-13	4.7	0	5.439	2	1	2	1	1	0	0	1	0	2	0	3	0	0	2	0	0	2	1
FAHSYSU-SFT-15	47.8	0	0.949	1	0	0	0	1	0	0	0	1	0	0	1	0	0	0	0	0	0	0
FAHSYSU-SFT-16	46.4	0	0	0	0	0	0	0	0	0	0	0	1	0	1	0	0	0	0	0	0	0
FAHSYSU-SFT-17	46.2	0	2.07	1	0	1	1	0	0	0	0	2	1	0	3	0	0	0	0	1	1	1
FAHSYSU-SFT-18	56	0	0	0	0	0	0	0	0	0	1	3	1	0	5	1	0	0	1	0	1	1
FAHSYSU-SFT-26	49.2	0	0	0	0	0	0	0	0	0	0	1	0	0	1	0	0	0	0	1	1	1
FAHSYSU-SFT-29	35.8	0	2.07	1	0	0	1	0	0	0	1	1	1	0	3	0	0	0	0	0	0	0
FAHSYSU-SFT-31	41.8	0	2.07	1	0	0	1	0	0	0	0	1	1	0	2	0	0	0	0	0	0	0
FAHSYSU-SFT-33	37.4	0	2.42	1	1	0	0	0	0	0	1	1	2	0	4	1	0	2	0	0	2	1
FAHSYSU-SFT-35	37.7	0	2.07	1	0	0	1	0	0	0	0	0	0	0	0	0	0	0	1	1	2	1
FAHSYSU-SFT-36	37.1	0	0	0	0	0	0	0	0	0	0	2	1	0	3	0	0	0	0	1	1	1
FAHSYSU-SFT-38	35.8	0	5.509	2	0	0	0	1	1	0	1	0	1	0	2	0	0	0	0	0	0	0
FAHSYSU-SFT-40	18.8	1	7.929	2	1	2	0	1	1	0	1	2	2	0	5	1	1	2	0	1	3	2
FAHSYSU-SFT-41	35.4	0	0	0	0	0	0	0	0	0	0	1	1	0	2	0	0	0	0	0	0	0
FAHSYSU-SFT-42	32.3	0	5.439	2	1	2	1	1	0	0	0	2	2	0	4	1	0	2	0	1	3	2
FAHSYSU-SFT-45	33.3	0	4.56	2	0	0	0	0	1	0	0	0	1	0	1	0	0	0	0	0	0	0
FAHSYSU-SFT-48	14.9	0	5.439	2	1	2	1	1	0	0	0	0	2	0	2	0	0	2	0	0	2	1
FAHSYSU-SFT-50	30	0	2.42	1	1	0	0	0	0	0	1	0	2	0	3	0	0	2	0	0	2	1
FAHSYSU-SFT-51	0	0	3.369	1	1	2	0	1	0	0	0	2	2	0	4	1	0	2	0	1	3	2
FAHSYSU-SFT-52	13.4	0	0	0	0	0	0	0	0	0	1	0	1	0	2	0	0	0	0	1	1	1
FAHSYSU-SFT-53	11.3	0	3.369	1	1	2	0	1	0	0	0	1	2	0	3	0	0	2	0	1	3	2
FAHSYSU-SFT-54	12.4	0	4.49	2	1	0	1	0	0	0	0	1	2	0	3	0	0	2	0	1	3	2
FAHSYSU-SFT-58	23.8	1	2.07	1	0	0	1	0	0	0	0	1	1	0	2	0	1	0	0	0	0	0
FAHSYSU-SFT-61	3.9	1	4.49	2	1	0	1	0	0	0	0	0	2	1	3	0	1	2	1	1	4	2
FAHSYSU-SFT-62	8.1	1	4.49	2	1	2	1	0	0	0	0	3	2	1	6	2	1	2	2	1	5	2
FAHSYSU-SFT-63	0	0	2.07	1	0	0	1	0	0	0	0	2	0	0	2	0	0	0	0	1	1	1
FAHSYSU-SFT-65	0	0	2.07	1	0	0	1	0	0	0	1	1	0	1	3	0	0	0	1	1	2	1
FAHSYSU-SFT-66	12.7	0	0	0	0	0	0	0	0	0	1	3	1	0	5	1	0	0	0	1	1	1
FAHSYSU-SFT-67	121.2	0	0	0	0	0	0	0	0	0	0	1	1	0	2	0	0	0	0	1	1	1
FAHSYSU-SFT-68	0	0	4.49	2	1	0	1	0	0	0	0	2	2	0	4	1	0	2	0	0	2	1
FAHSYSU-SFT-69	11.1	0	4.56	2	0	0	0	0	1	0	0	3	1	0	4	1	0	0	1	1	2	1
FAHSYSU-SFT-70	0	0	0	0	0	1	0	0	0	0	0	1	1	0	2	0	0	0	1	0	1	1
FAHSYSU-SFT-71	103.7	0	2.07	1	0	1	1	0	0	0	0	1	1	0	2	0	0	0	0	0	0	0
FAHSYSU-SFT-73	1.6	0	0	0	0	0	0	0	0	0	0	1	0	0	1	0	0	0	0	0	0	0
FAHSYSU-SFT-76	65.3	1	9.05	2	1	2	1	0	1	1	0	3	2	0	5	1	1	2	1	0	3	2
FAHSYSU-SFT-77	98.7	0	0	0	0	0	0	0	0	0	0	0	1	0	1	0	0	0	0	0	0	0
FAHSYSU-SFT-79	0	0	0	0	0	0	0	0	0	0	0	3	1	0	4	1	0	0	0	0	0	0
FAHSYSU-SFT-80	0	0	2.07	1	0	0	1	0	0	0	0	0	1	0	1	0	0	0	0	1	1	1
FAHSYSU-SFT-81	6.1	0	2.42	1	1	0	0	0	0	0	0	1	2	1	4	1	0	2	1	1	4	2
FAHSYSU-SFT-82	0	0	0	0	0	0	0	0	0	0	0	1	1	0	2	0	0	0	0	1	1	1
FAHSYSU-SFT-83	76.1	0	0	0	0	0	0	0	0	0	0	1	1	0	2	0	0	0	0	1	1	1
FAHSYSU-SFT-84	20.8	1	4.49	2	1	2	1	0	0	0	0	0	2	0	2	0	1	2	0	0	2	1
FAHSYSU-SFT-85	91.9	0	2.07	1	0	0	1	0	0	0	0	1	1	0	2	0	0	0	0	0	0	0
FAHSYSU-SFT-86	0.3	0	0	0	0	0	0	0	0	0	0	0	0	0	0	0	0	0	0	0	0	0
FAHSYSU-SFT-87	88	0	4.49	2	1	0	1	0	0	0	0	1	2	1	4	1	0	2	1	1	4	2
FAHSYSU-SFT-88	87.5	0	2.07	1	0	1	1	0	0	0	0	0	1	0	1	0	0	0	0	0	0	0
FAHSYSU-SFT-89	86.2	0	2.42	1	1	2	0	0	0	0	0	0	2	1	3	0	0	2	2	0	4	2
FAHSYSU-SFT-92	69.6	1	3.369	1	1	2	0	1	0	1	0	2	2	0	4	1	1	2	0	0	2	1
FAHSYSU-SFT-93	0	0	2.42	1	1	1	0	0	0	0	0	0	2	0	2	0	0	2	0	1	3	2
FAHSYSU-SFT-94	17	0	2.42	1	1	0	0	0	0	0	1	1	2	0	4	1	0	2	0	1	3	2
FAHSYSU-SFT-95	92.1	0	0	0	0	0	0	0	0	0	0	0	1	0	1	0	0	0	0	1	1	1
FAHSYSU-SFT-96	40.8	1	4.49	2	1	0	1	0	0	0	0	0	2	0	2	0	0	2	0	1	3	2
FAHSYSU-SFT-98	0	0	0	0	0	0	0	0	0	0	0	0	0	0	0	0	0	0	1	1	2	1
FAHSYSU-SFT-99	6.5	0	0	0	0	0	0	0	0	0	0	1	1	0	2	0	0	0	1	1	2	1
FAHSYSU-SFT-100	0	0	2.07	1	0	0	1	0	0	0	0	1	1	0	2	0	0	0	0	0	0	0
FAHSYSU-SFT-102	15.1	1	4.56	2	0	1	0	0	1	1	1	2	0	0	3	0	1	0	0	1	1	1
FAHSYSU-SFT-103	70.2	0	2.07	1	0	0	1	0	0	0	0	0	0	0	0	0	0	0	0	1	1	1
FAHSYSU-SFT-106	0	0	2.07	1	0	0	1	0	0	0	1	1	0	0	2	0	0	0	0	0	0	0
FAHSYSU-SFT-107	67.9	0	0	0	0	0	0	0	0	0	0	1	0	0	1	0	0	0	0	0	0	0
FAHSYSU-SFT-109	50.1	0	0	0	0	0	0	0	0	0	0	1	0	0	1	0	0	0	1	1	2	1
FAHSYSU-SFT-110	65.5	0	2.07	1	0	0	1	0	0	0	0	0	0	1	1	0	0	0	1	1	2	1
FAHSYSU-SFT-111	0	0	0	0	0	0	0	0	0	0	1	0	0	0	1	0	0	0	0	0	0	0
FAHSYSU-SFT-112	62.5	0	2.07	1	0	2	1	0	0	0	0	0	1	0	1	0	0	0	0	0	0	0
CHCAMS-SFT-1	39	1	2.42	1	1	2	0	0	0	0	1	3	2	0	6	2	1	2	1	1	4	2
CHCAMS-SFT-2	48.6	0	2.07	1	0	0	1	0	0	0	1	0	0	0	1	0	0	0	0	1	1	1
CHCAMS-SFT-3	73.9	0	0	0	0	0	0	0	0	0	1	1	1	0	3	0	0	0	0	0	0	0
CHCAMS-SFT-4	59.8	0	0	0	0	0	0	0	0	0	1	0	0	0	1	0	0	0	0	1	1	1
CHCAMS-SFT-6	27.8	1	2.42	1	1	2	0	0	0	1	0	3	2	1	6	2	1	2	1	0	3	2
CHCAMS-SFT-7	4.6	0	0	0	0	0	0	0	0	0	1	0	0	0	1	0	0	0	0	0	0	0
CHCAMS-SFT-8	14.8	0	0	0	0	0	0	0	0	0	1	1	1	0	3	0	0	0	0	1	1	1
CHCAMS-SFT-9	0	0	0	0	0	0	0	0	0	0	1	0	1	0	2	0	0	0	0	0	0	0
CHCAMS-SFT-10	56.9	0	2.42	1	1	2	0	0	0	0	1	3	2	0	6	2	0	2	1	1	4	2
CHCAMS-SFT-11	56.6	0	2.07	1	0	0	1	0	0	0	0	0	1	0	1	0	0	0	0	1	1	1
CHCAMS-SFT-12	56.3	0	2.42	1	1	2	0	0	0	0	1	3	2	0	6	2	0	2	0	0	2	1
CHCAMS-SFT-16	68.2	0	0	0	0	0	0	0	0	0	0	1	1	0	2	0	0	0	0	0	0	0
CHCAMS-SFT-17	3.4	0	0	0	0	0	0	0	0	0	0	3	0	0	3	0	0	0	0	0	0	0
CHCAMS-SFT-18	53.1	0	0	0	0	0	0	0	0	0	0	3	0	0	3	0	0	0	0	0	0	0
CHCAMS-SFT-19	65.7	0	0	0	0	0	0	0	0	0	1	0	0	0	1	0	0	0	0	1	1	1
CHCAMS-SFT-20	11.5	0	0	0	0	0	0	0	0	0	1	3	1	0	5	1	0	0	0	0	0	0
CHCAMS-SFT-21	52.4	0	2.07	1	0	0	1	0	0	0	0	2	0	0	2	0	0	0	0	1	1	1
CHCAMS-SFT-23	3.4	0	0	0	0	0	0	0	0	0	0	1	1	0	2	0	0	0	0	0	0	0
CHCAMS-SFT-24	52.2	0	0	0	0	0	0	0	0	0	1	0	0	0	1	0	0	0	0	0	0	0
CHCAMS-SFT-25	0	0	2.07	1	0	0	1	0	0	0	0	1	1	0	2	0	0	0	0	0	0	0
CHCAMS-SFT-26	51.6	0	4.49	2	1	0	1	0	0	0	0	0	2	0	2	0	0	2	0	0	2	1
CHCAMS-SFT-27	0	0	4.49	2	1	2	1	0	0	0	0	1	2	0	3	0	0	2	0	0	2	1
CHCAMS-SFT-28	50.7	0	4.49	2	1	1	1	0	0	0	1	1	2	1	5	1	0	2	1	0	3	2
CHCAMS-SFT-29	49.9	0	2.07	1	0	0	1	0	0	0	1	2	1	1	5	1	0	0	1	0	1	1
CHCAMS-SFT-32	48.3	0	0	0	0	0	0	0	0	0	1	0	0	0	1	0	0	0	0	1	1	1
CHCAMS-SFT-33	48.5	0	0	0	0	0	0	0	0	0	0	0	1	0	1	0	0	0	0	0	0	0
CHCAMS-SFT-34	48.4	0	0	0	0	0	0	0	0	0	1	0	1	0	2	0	0	0	0	0	0	0
CHCAMS-SFT-36	33.1	0	0	0	0	0	0	0	0	0	0	1	1	0	2	0	0	0	0	0	0	0
CHCAMS-SFT-38	46	0	2.07	1	0	0	1	0	0	0	0	2	0	1	3	0	0	0	1	1	2	1
CHCAMS-SFT-39	48.9	0	4.56	2	0	0	0	0	1	0	0	0	1	0	1	0	0	0	0	0	0	0
CHCAMS-SFT-40	49	0	4.56	2	0	0	0	0	1	0	0	2	1	0	3	0	0	0	0	1	1	1
CHCAMS-SFT-41	2	0	0	0	0	0	0	0	0	0	0	0	0	0	0	0	0	0	0	1	1	1
CHCAMS-SFT-42	44.6	0	2.42	1	1	2	0	0	0	0	1	1	2	0	4	1	0	2	0	1	3	2
CHCAMS-SFT-43	3.2	0	2.07	1	0	0	1	0	0	0	0	3	1	0	4	1	0	0	0	0	0	0
CHCAMS-SFT-46	42.3	0	2.07	1	0	0	1	0	0	0	0	1	0	0	1	0	0	0	0	1	1	1
CHCAMS-SFT-47	42	0	0	0	0	0	0	0	0	0	0	1	1	0	2	0	0	0	0	0	0	0
CHCAMS-SFT-48	41.7	0	0	0	0	0	0	0	0	0	0	1	1	0	2	0	0	0	0	0	0	0
CHCAMS-SFT-49	41	0	0	0	0	0	0	0	0	0	0	1	0	0	1	0	0	0	0	0	0	0
CHCAMS-SFT-50	9.8	0	0	0	0	0	0	0	0	0	0	1	0	0	1	0	0	0	0	0	0	0
CHCAMS-SFT-51	40.5	0	0	0	0	0	0	0	0	0	1	1	1	0	3	0	0	0	0	1	1	1
CHCAMS-SFT-52	23.1	0	0	0	0	0	0	0	0	0	0	0	0	0	0	0	0	0	0	1	1	1
CHCAMS-SFT-53	39.8	0	3.369	1	1	2	0	1	0	0	1	1	2	1	5	1	0	2	1	0	3	2
CHCAMS-SFT-54	0	0	2.07	1	0	0	1	0	0	0	1	1	1	1	4	1	0	0	1	0	1	1
CHCAMS-SFT-55	39.6	0	0	0	0	0	0	0	0	0	0	1	0	0	1	0	0	0	0	0	0	0
CHCAMS-SFT-57	38.4	0	0	0	0	0	0	0	0	0	1	1	1	0	3	0	0	0	1	1	2	1
CHCAMS-SFT-58	38.4	0	0	0	0	0	0	0	0	0	0	0	1	0	1	0	0	0	0	0	0	0
CHCAMS-SFT-59	41.5	1	3.369	1	1	2	0	1	0	0	1	3	2	0	6	2	1	2	0	0	2	1
CHCAMS-SFT-61	37.6	0	0	0	0	0	0	0	0	0	1	0	1	0	2	0	0	0	0	0	0	0
CHCAMS-SFT-63	36.9	0	4.49	2	1	0	1	0	0	0	0	0	2	0	2	0	0	2	0	1	3	2
CHCAMS-SFT-64	36.3	0	0	0	0	0	0	0	0	0	0	0	0	1	1	0	0	0	1	0	1	1
CHCAMS-SFT-66	6.2	0	0	0	0	0	0	0	0	0	1	0	1	0	2	0	0	0	0	0	0	0
CHCAMS-SFT-67	0	0	2.07	1	0	0	1	0	0	0	0	0	0	1	1	0	0	0	1	1	2	1
CHCAMS-SFT-68	45.7	0	2.07	1	0	0	1	0	0	0	1	0	0	0	1	0	0	0	0	1	1	1
CHCAMS-SFT-69	46.1	0	0	0	0	0	0	0	0	0	1	1	0	0	2	0	0	0	0	0	0	0
CHCAMS-SFT-70	45.4	0	2.07	1	0	0	1	0	0	0	0	0	1	0	1	0	0	0	0	0	0	0
CHCAMS-SFT-71	2.8	0	0	0	0	0	0	0	0	0	0	1	1	0	2	0	0	0	0	1	1	1
CHCAMS-SFT-72	44.9	0	2.07	1	0	0	1	0	0	0	0	0	1	0	1	0	0	0	1	1	2	1
CHCAMS-SFT-73	15.6	1	5.439	2	1	2	1	1	0	1	1	1	2	0	4	1	1	2	1	1	4	2
CHCAMS-SFT-74	42.3	0	0	0	0	0	0	0	0	0	0	1	1	0	2	0	0	0	0	1	1	1
CHCAMS-SFT-75	20.8	0	0	0	0	0	0	0	0	0	1	2	1	0	4	1	0	0	0	1	1	1
CHCAMS-SFT-76	43.4	0	2.07	1	0	0	1	0	0	0	1	0	1	0	2	0	0	0	0	1	1	1
CHCAMS-SFT-77	18.4	0	2.07	1	0	0	1	0	0	0	0	0	1	0	1	0	0	0	0	0	0	0
CHCAMS-SFT-78	0	0	0	0	0	0	0	0	0	0	1	2	1	0	4	1	0	0	0	0	0	0
CHCAMS-SFT-79	36.9	0	0	0	0	0	0	0	0	0	1	3	0	0	4	1	0	0	0	0	0	0
CHCAMS-SFT-80	35.7	0	0	0	0	0	0	0	0	0	1	3	1	0	5	1	0	0	0	0	0	0
CHCAMS-SFT-81	35.4	0	4.49	2	1	0	1	0	0	0	0	0	2	0	2	0	0	2	0	0	2	1
CHCAMS-SFT-83	31.3	0	0	0	0	0	0	0	0	0	0	1	1	0	2	0	0	0	0	0	0	0
CHCAMS-SFT-84	15.6	0	0	0	0	0	0	0	0	0	1	1	0	0	2	0	0	0	0	1	1	1
CHCAMS-SFT-85	13.6	0	0	0	0	0	0	0	0	0	1	0	1	0	2	0	0	0	0	1	1	1
CHCAMS-SFT-86	32.2	0	2.07	1	0	0	1	0	0	0	1	0	0	0	1	0	0	0	0	1	1	1
CHCAMS-SFT-87	0	0	2.42	1	1	0	0	0	0	0	1	2	2	0	5	1	0	2	0	1	3	2
CHCAMS-SFT-88	17.7	1	2.42	1	1	0	0	0	0	0	0	0	2	0	2	0	1	2	0	0	2	1
CHCAMS-SFT-89	15.2	0	2.07	1	0	0	1	0	0	0	1	0	0	0	1	0	0	0	0	0	0	0
CHCAMS-SFT-90	8	1	7.579	2	0	2	1	1	1	1	1	3	1	0	5	1	1	0	0	0	0	0
CHCAMS-SFT-92	14.3	0	2.07	1	0	0	1	0	0	0	0	0	1	1	2	0	0	0	1	0	1	1
CHCAMS-SFT-93	28.1	0	0	0	0	2	0	0	0	0	0	1	1	0	2	0	0	0	1	0	1	1
CHCAMS-SFT-94	3.4	0	2.07	1	0	0	1	0	0	0	0	1	0	0	1	0	0	0	0	1	1	1
CHCAMS-SFT-95	10.8	0	2.07	1	0	0	1	0	0	0	0	1	1	0	2	0	0	0	0	0	0	0
CHCAMS-SFT-96	8.8	0	0	0	0	0	0	0	0	0	0	1	1	0	2	0	0	0	0	1	1	1
CHCAMS-SFT-97	11	0	0	0	0	0	0	0	0	0	1	1	0	0	2	0	0	0	0	1	1	1
CHCAMS-SFT-98	10.9	0	2.07	1	0	0	1	0	0	0	0	0	0	0	0	0	0	0	0	0	0	0
CHCAMS-SFT-99	9.3	0	2.07	1	0	0	1	0	0	0	0	0	1	0	1	0	0	0	0	0	0	0
CHCAMS-SFT-100	8.8	0	0	0	0	1	0	0	0	0	1	1	1	0	3	0	0	0	0	0	0	0
CHCAMS-SFT-101	35.2	0	0	0	0	0	0	0	0	0	1	1	0	0	2	0	0	0	0	0	0	0
CHCAMS2-SFT-1	78.9	0	2.07	1	0	0	1	0	0	0	0	0	1	0	1	0	0	0	1	0	1	1
CHCAMS2-SFT-2	7.5	1	9.999	2	1	2	1	1	1	1	0	2	2	0	4	1	1	2	0	0	2	1
CHCAMS2-SFT-4	22.1	0	0	0	0	0	0	0	0	0	0	1	0	0	1	0	0	0	0	0	0	0
CHCAMS2-SFT-5	0.3	0	0	0	0	0	0	0	0	0	1	2	1	0	4	1	0	0	1	1	2	1
CHCAMS2-SFT-6	81.2	0	2.07	1	0	0	1	0	0	0	0	1	1	0	2	0	0	0	0	1	1	1
CHCAMS2-SFT-7	81.7	0	0	0	0	0	0	0	0	0	0	0	1	0	1	0	0	0	0	1	1	1
CHCAMS2-SFT-8	66	1	4.49	2	1	2	1	0	0	0	1	3	2	0	6	2	1	2	0	0	2	1
CHCAMS2-SFT-9	82.3	0	0	0	0	1	0	0	0	0	0	3	1	0	4	1	0	0	0	1	1	1
CHCAMS2-SFT-10	61.6	0	3.369	1	1	2	0	1	0	0	0	2	2	0	4	1	0	2	0	1	3	2
CHCAMS2-SFT-12	26.9	0	0	0	0	0	0	0	0	0	0	3	0	0	3	0	0	0	0	0	0	0
CHCAMS2-SFT-13	84.7	0	2.42	1	1	0	0	0	0	0	1	1	2	0	4	1	0	2	0	1	3	2
CHCAMS2-SFT-14	72.6	0	0	0	0	0	0	0	0	0	1	3	0	0	4	1	0	0	0	1	1	1
CHCAMS2-SFT-15	85	0	0	0	0	0	0	0	0	0	1	2	0	0	3	0	0	0	0	1	1	1
CHCAMS2-SFT-16	85.3	0	0	0	0	0	0	0	0	0	0	3	0	0	3	0	0	0	0	1	1	1
CHCAMS2-SFT-17	0.5	0	2.07	1	0	0	1	0	0	0	1	1	0	0	2	0	0	0	0	0	0	0
CHCAMS2-SFT-18	87.3	0	4.49	2	1	2	1	0	0	0	1	1	2	0	4	1	0	2	1	1	4	2
CHCAMS2-SFT-19	0.5	0	2.07	1	0	2	1	0	0	0	0	3	1	1	5	1	0	0	1	0	1	1
CHCAMS2-SFT-20	60.4	0	2.07	1	0	1	1	0	0	0	0	2	0	0	2	0	0	0	0	1	1	1
CHCAMS2-SFT-21	88.6	0	0	0	0	0	0	0	0	0	1	3	0	0	4	1	0	0	0	1	1	1
CHCAMS2-SFT-22	71.2	1	4.49	2	1	2	1	0	0	1	1	1	2	0	4	1	1	2	1	0	3	2
CHCAMS2-SFT-23	0.5	0	6.63	2	0	0	1	0	1	0	0	0	0	0	0	0	0	0	0	0	0	0
CHCAMS2-SFT-24	24	1	5.439	2	1	2	1	1	0	0	1	2	2	1	6	2	1	2	1	1	4	2
CHCAMS2-SFT-25	0.5	0	2.07	1	0	0	1	0	0	0	0	2	1	0	3	0	0	0	0	1	1	1
CHCAMS2-SFT-28	93.4	0	0	0	0	0	0	0	0	0	1	2	0	0	3	0	0	0	0	1	1	1
CHCAMS2-SFT-29	1.1	0	0	0	0	0	0	0	0	0	0	0	0	0	0	0	0	0	0	0	0	0
CHCAMS2-SFT-30	11.6	0	0	0	0	0	0	0	0	0	1	2	0	0	3	0	0	0	0	1	1	1
CHCAMS2-SFT-31	23.4	0	2.42	1	1	0	0	0	0	0	0	0	2	0	2	0	0	2	0	0	2	1
CHCAMS2-SFT-33	50.2	1	5.439	2	1	2	1	1	0	1	1	3	2	1	7	2	1	2	1	1	4	2
CHCAMS2-SFT-35	0.4	0	2.42	1	1	2	0	0	0	0	1	2	2	0	5	1	0	2	1	0	3	2
CHCAMS2-SFT-36	99.7	0	2.07	1	0	0	1	0	0	0	0	1	0	0	1	0	0	0	0	1	1	1
CHCAMS2-SFT-37	38.6	0	0	0	0	0	0	0	0	0	0	1	1	0	2	0	0	0	0	1	1	1
CHCAMS2-SFT-38	89.3	0	0	0	0	0	0	0	0	0	0	1	0	0	1	0	0	0	0	0	0	0
CHCAMS2-SFT-39	76.5	0	0	0	0	0	0	0	0	0	1	0	1	0	2	0	0	0	0	1	1	1
CHCAMS2-SFT-40	8.8	0	0	0	0	0	0	0	0	0	0	2	0	0	2	0	0	0	0	1	1	1
CHCAMS2-SFT-41	108.6	0	0	0	0	0	0	0	0	0	1	2	1	0	4	1	0	0	0	1	1	1
CHCAMS2-SFT-42	10.3	0	0	0	0	0	0	0	0	0	1	0	0	0	1	0	0	0	0	1	1	1
CHCAMS2-SFT-43	104	0	0	0	0	0	0	0	0	0	0	1	0	0	1	0	0	0	0	0	0	0
CHCAMS2-SFT-44	0.4	0	2.42	1	1	0	0	0	0	0	1	2	2	0	5	1	0	2	0	0	2	1
CHCAMS2-SFT-45	110.5	0	2.07	1	0	0	1	0	0	0	1	1	0	0	2	0	0	0	0	0	0	0
CHCAMS2-SFT-46	110.8	0	0	0	0	0	0	0	0	0	1	0	0	0	1	0	0	0	0	0	0	0
CHCAMS2-SFT-47	110.9	0	2.42	1	1	2	0	0	0	0	1	2	2	1	6	2	0	2	1	0	3	2
CHCAMS2-SFT-48	0.4	0	2.07	1	0	0	1	0	0	0	1	1	1	0	3	0	0	0	0	1	1	1
CHCAMS2-SFT-49	114.9	0	0	0	0	0	0	0	0	0	0	3	0	0	3	0	0	0	0	0	0	0
CHCAMS2-SFT-50	39.8	1	2.07	1	0	0	1	0	0	0	1	3	0	0	4	1	1	0	0	0	0	0
CHCAMS2-SFT-51	116.2	0	0	0	0	0	0	0	0	0	0	0	1	0	1	0	0	0	0	1	1	1
CHCAMS2-SFT-52	116.6	0	0	0	0	0	0	0	0	0	1	3	1	0	5	1	0	0	0	0	0	0
CHCAMS2-SFT-53	62.3	1	2.07	1	0	0	1	0	0	0	0	2	0	0	2	0	1	0	0	0	0	0
CHCAMS2-SFT-54	117.8	0	0	0	0	0	0	0	0	0	0	3	0	0	3	0	0	0	0	1	1	1
CHCAMS2-SFT-55	118.4	0	0	0	0	0	0	0	0	0	0	0	0	0	0	0	0	0	0	0	0	0
CHCAMS2-SFT-56	119	0	2.07	1	0	0	1	0	0	0	1	3	0	0	4	1	0	0	0	1	1	1
CHCAMS2-SFT-57	119.2	0	0	0	0	0	0	0	0	0	0	3	0	1	4	1	0	0	1	0	1	1
CHCAMS2-SFT-58	42.2	0	9.05	2	1	1	1	0	1	0	0	1	2	0	3	0	0	2	0	1	3	2
CHCAMS2-SFT-59	120.6	0	0	0	0	0	0	0	0	0	0	2	0	0	2	0	0	0	0	0	0	0
CHCAMS2-SFT-60	121.1	0	2.07	1	0	0	1	0	0	0	0	1	0	0	1	0	0	0	0	1	1	1
CHCAMS2-SFT-61	0.5	0	0	0	0	0	0	0	0	0	1	0	0	0	1	0	0	0	0	0	0	0

## Sheet: Supplementary Table 10
Supplementary Table 10
ID	Time	Status	Nomogram101	Nomogram101_3.37	Mitotic	Mitotic_cns	CNS_2021WHO	CD163	Ki67	MTOR
SYSUCC-SFT-2	39	0	5.439	2	1	1	2	1	1	0
SYSUCC-SFT-4	20.3	0	4.49	2	1	0	1	1	0	0
SYSUCC-SFT-12	66.9	0	2.07	1	0	0	1	1	0	0
SYSUCC-SFT-14	5.6	1	9.999	2	1	1	3	1	1	1
SYSUCC-SFT-55	78.5	0	0	0	0	0	1	0	0	0
SYSUCC-SFT-57	39.2	0	0	0	0	0	1	0	0	0
SYSUCC-SFT-59	36.2	0	2.42	1	1	0	1	0	0	0
SYSUCC-SFT-60	9.7	1	9.05	2	1	1	3	1	0	1
SYSUCC-SFT-63	25.2	0	0	0	0	0	1	0	0	0
SYSUCC-SFT-66	51.2	0	2.42	1	1	1	2	0	0	0
SYSUCC-SFT-108	37.7	0	2.42	1	1	1	2	0	0	0
SYSUCC-SFT-113	37.1	0	0	0	0	0	1	0	0	0
SYSUCC-SFT-115	30.9	0	0	0	0	0	1	0	0	0
SYSUCC-SFT-126	9.3	1	5.439	2	1	1	3	1	1	0
FAHSYSU-SFT-4	37.2	0	0	0	0	0	1	0	0	0
FAHSYSU-SFT-11	48.2	1	4.49	2	1	1	3	1	0	0
FAHSYSU-SFT-19	43.9	0	4.49	2	1	1	2	1	0	0
FAHSYSU-SFT-21	44.1	0	2.07	1	0	0	1	1	0	0
FAHSYSU-SFT-22	40	1	5.439	2	1	1	2	1	1	0
FAHSYSU-SFT-24	42.8	0	4.49	2	1	1	3	1	0	0
FAHSYSU-SFT-27	23.4	1	4.49	2	1	1	3	1	0	0
FAHSYSU-SFT-28	36.1	0	0.949	1	0	0	1	0	1	0
FAHSYSU-SFT-55	11.9	0	4.49	2	1	1	3	1	0	0
FAHSYSU-SFT-59	21.6	0	5.439	2	1	1	3	1	1	0
FAHSYSU-SFT-60	7.1	0	4.49	2	1	1	3	1	0	0
FAHSYSU-SFT-72	0	0	0	0	0	0	1	0	0	0
FAHSYSU-SFT-90	2.2	1	9.05	2	1	1	3	1	0	1
FAHSYSU-SFT-91	0.3	0	4.49	2	1	1	3	1	0	0
FAHSYSU-SFT-97	65.4	1	4.49	2	1	1	3	1	0	0
FAHSYSU-SFT-105	68.6	0	2.07	1	0	0	1	1	0	0
FAHSYSU-SFT-114	44.3	1	7.579	2	0	0	1	1	1	1
FAHSYSU-SFT-115	64.4	0	2.42	1	1	1	3	0	0	0
CHCAMS-SFT-5	53.9	1	2.07	1	0	0	1	1	0	0
CHCAMS-SFT-14	0	0	3.019	1	0	0	1	1	1	0
CHCAMS-SFT-56	25	1	4.49	2	1	1	3	1	0	0
CHCAMS-SFT-62	33.1	0	0	0	0	0	1	0	0	0

## Sheet: Supplementary Table 11
Supplementary Table 11
ID	Time	Status	Nomogram101	Nomogram101_3.37	Mitotic	WHO_classification	CD163	Ki67	MTOR
SYSUCC-SFT-7	1.2	1	3.019	1	0	0	1	1	0
SYSUCC-SFT-9	25.2	0	3.369	1	1	2	0	1	0
SYSUCC-SFT-31	23.1	1	3.369	1	1	2	0	1	0
SYSUCC-SFT-50	2.8	1	5.439	2	1	2	1	1	0
SYSUCC-SFT-58	13	1	3.369	1	1	2	0	1	0
SYSUCC-SFT-67	13	1	3.369	1	1	2	0	1	0
SYSUCC-SFT-86	36.9	1	0	0	0	0	0	0	0
SYSUCC-SFT-87	20.7	1	5.439	2	1	2	1	1	0
SYSUCC-SFT-88	35.1	1	2.07	1	0	0	1	0	0
SYSUCC-SFT-90	36.9	1	5.439	2	1	2	1	1	0
FAHSYSU-SFT-20	4.5	1	5.439	2	1	2	1	1	0
FAHSYSU-SFT-25	19.8	1	3.369	1	1	2	0	1	0
FAHSYSU-SFT-30	35.4	0	2.42	1	1	2	0	0	0
FAHSYSU-SFT-34	0	0	2.42	1	1	0	0	0	0
FAHSYSU-SFT-43	6.2	1	4.49	2	1	2	1	0	0
FAHSYSU-SFT-44	17.7	1	4.49	2	1	2	1	0	0
FAHSYSU-SFT-56	3.7	1	3.369	1	1	2	0	1	0
FAHSYSU-SFT-57	9.3	0	5.439	2	1	2	1	1	0
FAHSYSU-SFT-101	79.2	1	7.929	2	1	2	0	1	1
FAHSYSU-SFT-104	12.1	1	4.49	2	1	2	1	0	0
FAHSYSU-SFT-108	3.7	0	2.07	1	0	2	1	0	0
FAHSYSU-SFT-113	53.5	1	2.07	1	0	2	1	0	0
CHCAMS-SFT-15	39.9	1	5.439	2	1	2	1	1	0
CHCAMS-SFT-31	63.7	0	0	0	0	0	0	0	0
CHCAMS-SFT-35	0	0	3.369	1	1	2	0	1	0
CHCAMS-SFT-37	0	0	0	0	0	2	0	0	0
CHCAMS2-SFT-3	18.6	1	5.439	2	1	2	1	1	0
CHCAMS2-SFT-11	17	1	4.49	2	1	2	1	0	0
CHCAMS2-SFT-26	45.1	1	5.439	2	1	2	1	1	0
CHCAMS2-SFT-32	16.1	0	0	0	0	2	0	0	0
CHCAMS2-SFT-34	6.6	1	3.369	1	1	2	0	1	0

## Sheet: Supplementary Table 12
Supplementary Table 12
ID	Time	Status_PFS	Nomogram101	Nomogram101_3.37	Mitotic	WHO_classification	CD163	Ki67	MTOR	Status_MFS	Age_2	Tumor_size_2	Mitotic_2	Necrosis_2	mDemicco	mDemicco_1	Status_RFI	Mitotic_3	Necrosis_3	Sex_3	G_score	G_score_1
SYSUCC-SFT-1	1.5	0	0	0	0	0	0	0	0	0	1	1	0	0	2	0	0	0	0	1	1	1
SYSUCC-SFT-3	123.4	0	2.42	1	1	2	0	0	0	0	1	2	2	0	5	1	0	2	1	1	4	2
SYSUCC-SFT-5	98.9	1	2.42	1	1	2	0	0	0	0	1	3	2	1	7	2	1	2	2	0	4	2
SYSUCC-SFT-6	109.5	0	0	0	0	0	0	0	0	0	1	1	1	0	3	0	0	0	0	1	1	1
SYSUCC-SFT-8	41.1	0	0	0	0	0	0	0	0	0	1	1	0	0	2	0	0	0	0	0	0	0
SYSUCC-SFT-10	38.1	0	2.07	1	0	0	1	0	0	0	0	1	0	0	1	0	0	0	0	0	0	0
SYSUCC-SFT-11	50.2	1	3.019	1	0	0	1	1	0	1	1	3	1	1	6	2	1	0	1	1	2	1
SYSUCC-SFT-13	74	0	0	0	0	2	0	0	0	0	1	3	1	0	5	1	0	0	1	0	1	1
SYSUCC-SFT-15	54.4	0	0	0	0	0	0	0	0	0	0	1	1	0	2	0	0	0	0	1	1	1
SYSUCC-SFT-16	93.5	0	0	0	0	0	0	0	0	0	0	3	0	0	3	0	0	0	0	1	1	1
SYSUCC-SFT-17	43.2	0	2.07	1	0	0	1	0	0	0	1	1	1	0	3	0	0	0	0	0	0	0
SYSUCC-SFT-18	15.2	1	5.439	2	1	2	1	1	0	0	1	3	2	0	6	2	0	2	1	1	4	2
SYSUCC-SFT-19	38.8	0	2.42	1	1	0	0	0	0	0	1	1	2	1	5	1	0	2	1	0	3	2
SYSUCC-SFT-20	86.5	0	0	0	0	0	0	0	0	0	0	0	0	0	0	0	0	0	0	0	0	0
SYSUCC-SFT-21	36.5	0	0	0	0	0	0	0	0	0	1	1	1	0	3	0	0	0	0	0	0	0
SYSUCC-SFT-22	79.9	0	0	0	0	0	0	0	0	0	1	1	1	0	3	0	0	0	0	0	0	0
SYSUCC-SFT-23	31.9	0	0	0	0	0	0	0	0	0	0	2	1	0	3	0	0	0	0	0	0	0
SYSUCC-SFT-24	41.4	0	0	0	0	0	0	0	0	0	0	0	0	0	0	0	0	0	0	1	1	1
SYSUCC-SFT-25	57.5	0	0	0	0	0	0	0	0	0	0	2	0	0	2	0	0	0	0	1	1	1
SYSUCC-SFT-26	82.4	0	0	0	0	0	0	0	0	0	0	0	0	0	0	0	0	0	0	0	0	0
SYSUCC-SFT-27	67.4	0	2.07	1	0	0	1	0	0	0	0	1	1	0	2	0	0	0	0	0	0	0
SYSUCC-SFT-28	70	0	0	0	0	0	0	0	0	0	0	1	1	1	3	0	0	0	1	0	1	1
SYSUCC-SFT-29	36.7	0	2.42	1	1	2	0	0	0	0	1	3	2	0	6	2	0	2	1	1	4	2
SYSUCC-SFT-30	80.4	1	2.42	1	1	2	0	0	0	0	1	3	2	1	7	2	1	2	1	1	4	2
SYSUCC-SFT-32	51.8	0	0	0	0	0	0	0	0	0	1	1	1	0	3	0	0	0	0	1	1	1
SYSUCC-SFT-33	119.1	0	2.07	1	0	1	1	0	0	0	0	0	1	0	1	0	0	0	0	0	0	0
SYSUCC-SFT-34	6.9	1	2.07	1	0	0	1	0	0	1	0	0	1	0	1	0	1	0	0	1	1	1
SYSUCC-SFT-35	41.1	0	0	0	0	0	0	0	0	0	0	0	1	0	1	0	0	0	0	1	1	1
SYSUCC-SFT-36	59.2	0	0	0	0	0	0	0	0	0	0	1	1	0	2	0	0	0	0	0	0	0
SYSUCC-SFT-37	44.4	0	4.49	2	1	0	1	0	0	0	0	1	2	0	3	0	0	2	0	1	3	2
SYSUCC-SFT-38	18.5	1	5.439	2	1	2	1	1	0	0	1	2	2	1	6	2	0	2	1	1	4	2
SYSUCC-SFT-39	25.6	0	2.07	1	0	0	1	0	0	0	0	2	1	0	3	0	0	0	0	1	1	1
SYSUCC-SFT-40	21.9	0	0	0	0	0	0	0	0	0	0	2	0	0	2	0	0	0	0	0	0	0
SYSUCC-SFT-41	49.1	0	2.42	1	1	2	0	0	0	0	1	1	2	1	5	1	0	2	1	1	4	2
SYSUCC-SFT-42	78	0	2.07	1	0	0	1	0	0	0	1	0	1	0	2	0	0	0	0	1	1	1
SYSUCC-SFT-43	50.4	0	0	0	0	0	0	0	0	0	1	1	1	0	3	0	0	0	0	1	1	1
SYSUCC-SFT-44	21.8	0	0	0	0	0	0	0	0	0	0	1	0	0	1	0	0	0	0	1	1	1
SYSUCC-SFT-45	33.9	0	2.07	1	0	0	1	0	0	0	0	2	1	0	3	0	0	0	0	0	0	0
SYSUCC-SFT-46	30	1	2.42	1	1	2	0	0	0	0	1	3	2	0	6	2	0	2	1	1	4	2
SYSUCC-SFT-47	36.9	0	2.07	1	0	0	1	0	0	0	1	0	0	0	1	0	0	0	0	0	0	0
SYSUCC-SFT-48	101.6	0	0	0	0	0	0	0	0	0	0	1	1	0	2	0	0	0	0	1	1	1
SYSUCC-SFT-49	103.9	0	0	0	0	0	0	0	0	0	0	0	1	0	1	0	0	0	0	1	1	1
SYSUCC-SFT-51	80.9	0	3.369	1	1	2	0	1	0	0	0	3	2	0	5	1	0	2	1	0	3	2
SYSUCC-SFT-52	54.6	0	0	0	0	0	0	0	0	0	0	2	1	0	3	0	0	0	0	0	0	0
SYSUCC-SFT-53	106.6	0	0	0	0	0	0	0	0	0	0	0	1	0	1	0	0	0	0	0	0	0
SYSUCC-SFT-54	33	0	0	0	0	0	0	0	0	0	0	3	0	0	3	0	0	0	0	0	0	0
SYSUCC-SFT-56	58.3	0	4.49	2	1	0	1	0	0	0	1	0	2	0	3	0	0	2	0	0	2	1
SYSUCC-SFT-62	9.5	0	0	0	0	0	0	0	0	0	0	2	0	0	2	0	0	0	0	1	1	1
SYSUCC-SFT-64	29.9	0	2.07	1	0	0	1	0	0	0	0	1	1	0	2	0	0	0	0	0	0	0
SYSUCC-SFT-65	92.5	0	0	0	0	0	0	0	0	0	1	0	0	0	1	0	0	0	0	0	0	0
SYSUCC-SFT-68	81.5	0	0	0	0	0	0	0	0	0	1	3	1	0	5	1	0	0	0	1	1	1
SYSUCC-SFT-69	13.3	0	0	0	0	0	0	0	0	0	1	3	1	1	6	2	0	0	1	1	2	1
SYSUCC-SFT-70	25.5	0	0	0	0	0	0	0	0	0	1	1	1	0	3	0	0	0	0	1	1	1
SYSUCC-SFT-71	127.7	0	0	0	0	0	0	0	0	0	0	0	1	0	1	0	0	0	0	0	0	0
SYSUCC-SFT-72	85.2	0	0	0	0	0	0	0	0	0	0	3	0	0	3	0	0	0	1	1	2	1
SYSUCC-SFT-73	78	1	2.42	1	1	0	0	0	0	0	1	0	2	0	3	0	1	2	0	1	3	2
SYSUCC-SFT-74	54.7	0	0	0	0	0	0	0	0	0	0	2	1	0	3	0	0	0	0	0	0	0
SYSUCC-SFT-75	93.6	0	0	0	0	0	0	0	0	0	0	1	1	0	2	0	0	0	0	0	0	0
SYSUCC-SFT-76	67.5	0	0	0	0	1	0	0	0	0	0	1	0	0	1	0	0	0	0	0	0	0
SYSUCC-SFT-77	46.9	0	2.42	1	1	2	0	0	0	0	0	3	2	0	5	1	0	2	0	0	2	1
SYSUCC-SFT-78	33.7	0	2.07	1	0	0	1	0	0	0	1	0	1	0	2	0	0	0	0	0	0	0
SYSUCC-SFT-79	46.7	0	0	0	0	0	0	0	0	0	0	1	0	0	1	0	0	0	0	0	0	0
SYSUCC-SFT-80	84.8	0	0	0	0	0	0	0	0	0	0	3	0	0	3	0	0	0	0	1	1	1
SYSUCC-SFT-81	33.6	0	0	0	0	0	0	0	0	0	0	1	0	0	1	0	0	0	0	1	1	1
SYSUCC-SFT-82	34	0	4.49	2	1	2	1	0	0	0	0	1	2	0	3	0	0	2	1	1	4	2
SYSUCC-SFT-83	99	0	0	0	0	0	0	0	0	0	0	2	0	0	2	0	0	0	0	1	1	1
SYSUCC-SFT-84	171.3	0	0	0	0	2	0	0	0	0	1	3	1	0	5	1	0	0	1	0	1	1
SYSUCC-SFT-85	53.3	0	2.07	1	0	0	1	0	0	0	0	0	1	1	2	0	0	0	1	1	2	1
SYSUCC-SFT-89	92.9	0	0	0	0	0	0	0	0	0	0	3	0	0	3	0	0	0	1	1	2	1
SYSUCC-SFT-91	49.1	0	0	0	0	0	0	0	0	0	1	0	1	0	2	0	0	0	0	0	0	0
SYSUCC-SFT-92	43.7	0	0	0	0	0	0	0	0	0	0	3	0	0	3	0	0	0	0	0	0	0
SYSUCC-SFT-93	30.7	0	0	0	0	0	0	0	0	0	0	2	1	0	3	0	0	0	0	0	0	0
SYSUCC-SFT-94	89.1	0	0	0	0	0	0	0	0	0	0	0	0	0	0	0	0	0	0	1	1	1
SYSUCC-SFT-95	55.1	0	0	0	0	0	0	0	0	0	0	2	0	0	2	0	0	0	0	0	0	0
SYSUCC-SFT-98	2.8	1	6.98	2	1	2	0	0	1	0	1	0	2	1	4	1	0	2	2	1	5	2
SYSUCC-SFT-99	62.6	0	0	0	0	0	0	0	0	0	0	3	1	0	4	1	0	0	1	0	1	1
SYSUCC-SFT-100	28.9	0	0	0	0	0	0	0	0	0	1	1	0	0	2	0	0	0	0	0	0	0
SYSUCC-SFT-101	155.3	0	0	0	0	0	0	0	0	0	0	2	1	0	3	0	0	0	1	1	2	1
SYSUCC-SFT-102	72.3	0	0	0	0	0	0	0	0	0	0	0	1	0	1	0	0	0	0	0	0	0
SYSUCC-SFT-103	46.1	0	2.07	1	0	0	1	0	0	0	0	2	1	0	3	0	0	0	0	0	0	0
SYSUCC-SFT-104	55.6	1	2.07	1	0	0	1	0	0	0	1	1	1	0	3	0	1	0	0	0	0	0
SYSUCC-SFT-105	122.7	0	0	0	0	0	0	0	0	0	0	0	1	0	1	0	0	0	0	1	1	1
SYSUCC-SFT-107	4.2	0	2.07	1	0	0	1	0	0	0	0	1	0	0	1	0	0	0	0	0	0	0
SYSUCC-SFT-109	71.4	0	0	0	0	0	0	0	0	0	0	3	1	1	5	1	0	0	1	1	2	1
SYSUCC-SFT-110	70.5	0	0	0	0	0	0	0	0	0	1	2	1	1	5	1	0	0	1	1	2	1
SYSUCC-SFT-111	26.8	1	2.42	1	1	2	0	0	0	0	0	1	2	1	4	1	0	2	1	0	3	2
SYSUCC-SFT-114	87.2	0	2.42	1	1	0	0	0	0	0	1	1	2	0	4	1	0	2	0	1	3	2
SYSUCC-SFT-116	32.1	0	0	0	0	0	0	0	0	0	1	2	1	1	5	1	0	0	1	0	1	1
SYSUCC-SFT-117	60	1	2.42	1	1	2	0	0	0	1	1	3	2	0	6	2	1	2	0	1	3	2
SYSUCC-SFT-118	38.4	0	0	0	0	0	0	0	0	0	0	1	1	0	2	0	0	0	0	0	0	0
SYSUCC-SFT-119	22.9	0	2.42	1	1	2	0	0	0	0	0	3	2	0	5	1	0	2	1	1	4	2
SYSUCC-SFT-120	89.5	0	0	0	0	0	0	0	0	0	0	1	1	0	2	0	0	0	0	0	0	0
SYSUCC-SFT-121	49.9	0	0	0	0	0	0	0	0	0	0	3	0	0	3	0	0	0	0	0	0	0
SYSUCC-SFT-122	30.1	0	0	0	0	0	0	0	0	0	1	2	0	0	3	0	0	0	0	1	1	1
SYSUCC-SFT-123	32	0	2.42	1	1	1	0	0	0	0	1	3	2	0	6	2	0	2	1	0	3	2
SYSUCC-SFT-124	79.2	0	0	0	0	0	0	0	0	0	1	0	0	0	1	0	0	0	0	0	0	0
SYSUCC-SFT-125	1.8	1	4.49	2	1	2	1	0	0	1	0	2	2	0	4	1	1	2	1	1	4	2
SYSUCC-SFT-127	81.6	0	0	0	0	0	0	0	0	0	1	0	0	0	1	0	0	0	0	0	0	0
SYSUCC-SFT-128	36.6	0	0	0	0	0	0	0	0	0	0	0	1	0	1	0	0	0	0	0	0	0
SYSUCC-SFT-129	3.4	0	0	0	0	0	0	0	0	0	1	0	0	0	1	0	0	0	0	1	1	1
SYSUCC-SFT-131	38.9	0	0	0	0	0	0	0	0	0	0	2	1	0	3	0	0	0	0	1	1	1
FAHSYSU-SFT-1	49.8	0	2.07	1	0	0	1	0	0	0	0	1	1	0	2	0	0	0	0	0	0	0
FAHSYSU-SFT-3	43.2	0	0	0	0	0	0	0	0	0	0	0	0	0	0	0	0	0	0	0	0	0
FAHSYSU-SFT-5	34.8	0	3.019	1	0	1	1	1	0	0	0	0	0	0	0	0	0	0	0	1	1	1
FAHSYSU-SFT-6	0	0	5.439	2	1	2	1	1	0	0	0	0	2	0	2	0	0	2	0	0	2	1
FAHSYSU-SFT-7	29.1	0	2.07	1	0	0	1	0	0	0	0	0	0	0	0	0	0	0	0	0	0	0
FAHSYSU-SFT-8	7.5	0	2.07	1	0	0	1	0	0	0	1	0	1	0	2	0	0	0	0	0	0	0
FAHSYSU-SFT-9	51.4	0	0	0	0	0	0	0	0	0	0	1	1	1	3	0	0	0	1	0	1	1
FAHSYSU-SFT-10	54	0	4.49	2	1	2	1	0	0	0	0	1	2	0	3	0	0	2	0	0	2	1
FAHSYSU-SFT-13	4.7	0	5.439	2	1	2	1	1	0	0	1	0	2	0	3	0	0	2	0	0	2	1
FAHSYSU-SFT-15	47.8	0	0.949	1	0	0	0	1	0	0	0	1	0	0	1	0	0	0	0	0	0	0
FAHSYSU-SFT-16	46.4	0	0	0	0	0	0	0	0	0	0	0	1	0	1	0	0	0	0	0	0	0
FAHSYSU-SFT-17	46.2	0	2.07	1	0	1	1	0	0	0	0	2	1	0	3	0	0	0	0	1	1	1
FAHSYSU-SFT-18	56	0	0	0	0	0	0	0	0	0	1	3	1	0	5	1	0	0	1	0	1	1
FAHSYSU-SFT-26	49.2	0	0	0	0	0	0	0	0	0	0	1	0	0	1	0	0	0	0	1	1	1
FAHSYSU-SFT-29	35.8	0	2.07	1	0	0	1	0	0	0	1	1	1	0	3	0	0	0	0	0	0	0
FAHSYSU-SFT-31	41.8	0	2.07	1	0	0	1	0	0	0	0	1	1	0	2	0	0	0	0	0	0	0
FAHSYSU-SFT-33	37.4	0	2.42	1	1	0	0	0	0	0	1	1	2	0	4	1	0	2	0	0	2	1
FAHSYSU-SFT-35	37.7	0	2.07	1	0	0	1	0	0	0	0	0	0	0	0	0	0	0	1	1	2	1
FAHSYSU-SFT-36	37.1	0	0	0	0	0	0	0	0	0	0	2	1	0	3	0	0	0	0	1	1	1
FAHSYSU-SFT-38	35.8	0	5.509	2	0	0	0	1	1	0	1	0	1	0	2	0	0	0	0	0	0	0
FAHSYSU-SFT-40	18.8	1	7.929	2	1	2	0	1	1	0	1	2	2	0	5	1	1	2	0	1	3	2
FAHSYSU-SFT-41	35.4	0	0	0	0	0	0	0	0	0	0	1	1	0	2	0	0	0	0	0	0	0
FAHSYSU-SFT-42	32.3	0	5.439	2	1	2	1	1	0	0	0	2	2	0	4	1	0	2	0	1	3	2
FAHSYSU-SFT-45	33.3	0	4.56	2	0	0	0	0	1	0	0	0	1	0	1	0	0	0	0	0	0	0
FAHSYSU-SFT-48	14.9	0	5.439	2	1	2	1	1	0	0	0	0	2	0	2	0	0	2	0	0	2	1
FAHSYSU-SFT-50	30	0	2.42	1	1	0	0	0	0	0	1	0	2	0	3	0	0	2	0	0	2	1
FAHSYSU-SFT-51	0	0	3.369	1	1	2	0	1	0	0	0	2	2	0	4	1	0	2	0	1	3	2
FAHSYSU-SFT-52	13.4	0	0	0	0	0	0	0	0	0	1	0	1	0	2	0	0	0	0	1	1	1
FAHSYSU-SFT-53	11.3	0	3.369	1	1	2	0	1	0	0	0	1	2	0	3	0	0	2	0	1	3	2
FAHSYSU-SFT-54	12.4	0	4.49	2	1	0	1	0	0	0	0	1	2	0	3	0	0	2	0	1	3	2
FAHSYSU-SFT-58	23.8	1	2.07	1	0	0	1	0	0	0	0	1	1	0	2	0	1	0	0	0	0	0
FAHSYSU-SFT-61	3.9	1	4.49	2	1	0	1	0	0	0	0	0	2	1	3	0	1	2	1	1	4	2
FAHSYSU-SFT-62	8.1	1	4.49	2	1	2	1	0	0	0	0	3	2	1	6	2	1	2	2	1	5	2
FAHSYSU-SFT-63	0	0	2.07	1	0	0	1	0	0	0	0	2	0	0	2	0	0	0	0	1	1	1
FAHSYSU-SFT-65	0	0	2.07	1	0	0	1	0	0	0	1	1	0	1	3	0	0	0	1	1	2	1
FAHSYSU-SFT-66	12.7	0	0	0	0	0	0	0	0	0	1	3	1	0	5	1	0	0	0	1	1	1
FAHSYSU-SFT-67	121.2	0	0	0	0	0	0	0	0	0	0	1	1	0	2	0	0	0	0	1	1	1
FAHSYSU-SFT-68	0	0	4.49	2	1	0	1	0	0	0	0	2	2	0	4	1	0	2	0	0	2	1
FAHSYSU-SFT-69	11.1	0	4.56	2	0	0	0	0	1	0	0	3	1	0	4	1	0	0	1	1	2	1
FAHSYSU-SFT-70	0	0	0	0	0	1	0	0	0	0	0	1	1	0	2	0	0	0	1	0	1	1
FAHSYSU-SFT-71	103.7	0	2.07	1	0	1	1	0	0	0	0	1	1	0	2	0	0	0	0	0	0	0
FAHSYSU-SFT-73	1.6	0	0	0	0	0	0	0	0	0	0	1	0	0	1	0	0	0	0	0	0	0
FAHSYSU-SFT-76	65.3	1	9.05	2	1	2	1	0	1	1	0	3	2	0	5	1	1	2	1	0	3	2
FAHSYSU-SFT-77	98.7	0	0	0	0	0	0	0	0	0	0	0	1	0	1	0	0	0	0	0	0	0
FAHSYSU-SFT-79	0	0	0	0	0	0	0	0	0	0	0	3	1	0	4	1	0	0	0	0	0	0
FAHSYSU-SFT-80	0	0	2.07	1	0	0	1	0	0	0	0	0	1	0	1	0	0	0	0	1	1	1
FAHSYSU-SFT-81	6.1	0	2.42	1	1	0	0	0	0	0	0	1	2	1	4	1	0	2	1	1	4	2
FAHSYSU-SFT-82	0	0	0	0	0	0	0	0	0	0	0	1	1	0	2	0	0	0	0	1	1	1
FAHSYSU-SFT-83	76.1	0	0	0	0	0	0	0	0	0	0	1	1	0	2	0	0	0	0	1	1	1
FAHSYSU-SFT-84	20.8	1	4.49	2	1	2	1	0	0	0	0	0	2	0	2	0	1	2	0	0	2	1
FAHSYSU-SFT-85	91.9	0	2.07	1	0	0	1	0	0	0	0	1	1	0	2	0	0	0	0	0	0	0
FAHSYSU-SFT-86	0.3	0	0	0	0	0	0	0	0	0	0	0	0	0	0	0	0	0	0	0	0	0
FAHSYSU-SFT-87	88	0	4.49	2	1	0	1	0	0	0	0	1	2	1	4	1	0	2	1	1	4	2
FAHSYSU-SFT-88	87.5	0	2.07	1	0	1	1	0	0	0	0	0	1	0	1	0	0	0	0	0	0	0
FAHSYSU-SFT-89	86.2	0	2.42	1	1	2	0	0	0	0	0	0	2	1	3	0	0	2	2	0	4	2
FAHSYSU-SFT-92	69.6	1	3.369	1	1	2	0	1	0	1	0	2	2	0	4	1	1	2	0	0	2	1
FAHSYSU-SFT-93	0	0	2.42	1	1	1	0	0	0	0	0	0	2	0	2	0	0	2	0	1	3	2
FAHSYSU-SFT-94	17	0	2.42	1	1	0	0	0	0	0	1	1	2	0	4	1	0	2	0	1	3	2
FAHSYSU-SFT-95	92.1	0	0	0	0	0	0	0	0	0	0	0	1	0	1	0	0	0	0	1	1	1
FAHSYSU-SFT-96	40.8	1	4.49	2	1	0	1	0	0	0	0	0	2	0	2	0	0	2	0	1	3	2
FAHSYSU-SFT-98	0	0	0	0	0	0	0	0	0	0	0	0	0	0	0	0	0	0	1	1	2	1
FAHSYSU-SFT-99	6.5	0	0	0	0	0	0	0	0	0	0	1	1	0	2	0	0	0	1	1	2	1
FAHSYSU-SFT-100	0	0	2.07	1	0	0	1	0	0	0	0	1	1	0	2	0	0	0	0	0	0	0
FAHSYSU-SFT-102	15.1	1	4.56	2	0	1	0	0	1	1	1	2	0	0	3	0	1	0	0	1	1	1
FAHSYSU-SFT-103	70.2	0	2.07	1	0	0	1	0	0	0	0	0	0	0	0	0	0	0	0	1	1	1
FAHSYSU-SFT-106	0	0	2.07	1	0	0	1	0	0	0	1	1	0	0	2	0	0	0	0	0	0	0
FAHSYSU-SFT-107	67.9	0	0	0	0	0	0	0	0	0	0	1	0	0	1	0	0	0	0	0	0	0
FAHSYSU-SFT-109	50.1	0	0	0	0	0	0	0	0	0	0	1	0	0	1	0	0	0	1	1	2	1
FAHSYSU-SFT-110	65.5	0	2.07	1	0	0	1	0	0	0	0	0	0	1	1	0	0	0	1	1	2	1
FAHSYSU-SFT-111	0	0	0	0	0	0	0	0	0	0	1	0	0	0	1	0	0	0	0	0	0	0
FAHSYSU-SFT-112	62.5	0	2.07	1	0	2	1	0	0	0	0	0	1	0	1	0	0	0	0	0	0	0
CHCAMS-SFT-1	39	1	2.42	1	1	2	0	0	0	0	1	3	2	0	6	2	1	2	1	1	4	2
CHCAMS-SFT-2	48.6	0	2.07	1	0	0	1	0	0	0	1	0	0	0	1	0	0	0	0	1	1	1
CHCAMS-SFT-3	73.9	0	0	0	0	0	0	0	0	0	1	1	1	0	3	0	0	0	0	0	0	0
CHCAMS-SFT-4	59.8	0	0	0	0	0	0	0	0	0	1	0	0	0	1	0	0	0	0	1	1	1
CHCAMS-SFT-6	27.8	1	2.42	1	1	2	0	0	0	1	0	3	2	1	6	2	1	2	1	0	3	2
CHCAMS-SFT-7	4.6	0	0	0	0	0	0	0	0	0	1	0	0	0	1	0	0	0	0	0	0	0
CHCAMS-SFT-8	14.8	0	0	0	0	0	0	0	0	0	1	1	1	0	3	0	0	0	0	1	1	1
CHCAMS-SFT-9	0	0	0	0	0	0	0	0	0	0	1	0	1	0	2	0	0	0	0	0	0	0
CHCAMS-SFT-10	56.9	0	2.42	1	1	2	0	0	0	0	1	3	2	0	6	2	0	2	1	1	4	2
CHCAMS-SFT-11	56.6	0	2.07	1	0	0	1	0	0	0	0	0	1	0	1	0	0	0	0	1	1	1
CHCAMS-SFT-12	56.3	0	2.42	1	1	2	0	0	0	0	1	3	2	0	6	2	0	2	0	0	2	1
CHCAMS-SFT-16	68.2	0	0	0	0	0	0	0	0	0	0	1	1	0	2	0	0	0	0	0	0	0
CHCAMS-SFT-17	3.4	0	0	0	0	0	0	0	0	0	0	3	0	0	3	0	0	0	0	0	0	0
CHCAMS-SFT-18	53.1	0	0	0	0	0	0	0	0	0	0	3	0	0	3	0	0	0	0	0	0	0
CHCAMS-SFT-19	65.7	0	0	0	0	0	0	0	0	0	1	0	0	0	1	0	0	0	0	1	1	1
CHCAMS-SFT-20	11.5	0	0	0	0	0	0	0	0	0	1	3	1	0	5	1	0	0	0	0	0	0
CHCAMS-SFT-21	52.4	0	2.07	1	0	0	1	0	0	0	0	2	0	0	2	0	0	0	0	1	1	1
CHCAMS-SFT-23	3.4	0	0	0	0	0	0	0	0	0	0	1	1	0	2	0	0	0	0	0	0	0
CHCAMS-SFT-24	52.2	0	0	0	0	0	0	0	0	0	1	0	0	0	1	0	0	0	0	0	0	0
CHCAMS-SFT-25	0	0	2.07	1	0	0	1	0	0	0	0	1	1	0	2	0	0	0	0	0	0	0
CHCAMS-SFT-26	51.6	0	4.49	2	1	0	1	0	0	0	0	0	2	0	2	0	0	2	0	0	2	1
CHCAMS-SFT-27	0	0	4.49	2	1	2	1	0	0	0	0	1	2	0	3	0	0	2	0	0	2	1
CHCAMS-SFT-28	50.7	0	4.49	2	1	1	1	0	0	0	1	1	2	1	5	1	0	2	1	0	3	2
CHCAMS-SFT-29	49.9	0	2.07	1	0	0	1	0	0	0	1	2	1	1	5	1	0	0	1	0	1	1
CHCAMS-SFT-32	48.3	0	0	0	0	0	0	0	0	0	1	0	0	0	1	0	0	0	0	1	1	1
CHCAMS-SFT-33	48.5	0	0	0	0	0	0	0	0	0	0	0	1	0	1	0	0	0	0	0	0	0
CHCAMS-SFT-34	48.4	0	0	0	0	0	0	0	0	0	1	0	1	0	2	0	0	0	0	0	0	0
CHCAMS-SFT-36	33.1	0	0	0	0	0	0	0	0	0	0	1	1	0	2	0	0	0	0	0	0	0
CHCAMS-SFT-38	46	0	2.07	1	0	0	1	0	0	0	0	2	0	1	3	0	0	0	1	1	2	1
CHCAMS-SFT-39	48.9	0	4.56	2	0	0	0	0	1	0	0	0	1	0	1	0	0	0	0	0	0	0
CHCAMS-SFT-40	49	0	4.56	2	0	0	0	0	1	0	0	2	1	0	3	0	0	0	0	1	1	1
CHCAMS-SFT-41	2	0	0	0	0	0	0	0	0	0	0	0	0	0	0	0	0	0	0	1	1	1
CHCAMS-SFT-42	44.6	0	2.42	1	1	2	0	0	0	0	1	1	2	0	4	1	0	2	0	1	3	2
CHCAMS-SFT-43	3.2	0	2.07	1	0	0	1	0	0	0	0	3	1	0	4	1	0	0	0	0	0	0
CHCAMS-SFT-46	42.3	0	2.07	1	0	0	1	0	0	0	0	1	0	0	1	0	0	0	0	1	1	1
CHCAMS-SFT-47	42	0	0	0	0	0	0	0	0	0	0	1	1	0	2	0	0	0	0	0	0	0
CHCAMS-SFT-48	41.7	0	0	0	0	0	0	0	0	0	0	1	1	0	2	0	0	0	0	0	0	0
CHCAMS-SFT-49	41	0	0	0	0	0	0	0	0	0	0	1	0	0	1	0	0	0	0	0	0	0
CHCAMS-SFT-50	9.8	0	0	0	0	0	0	0	0	0	0	1	0	0	1	0	0	0	0	0	0	0
CHCAMS-SFT-51	40.5	0	0	0	0	0	0	0	0	0	1	1	1	0	3	0	0	0	0	1	1	1
CHCAMS-SFT-52	23.1	0	0	0	0	0	0	0	0	0	0	0	0	0	0	0	0	0	0	1	1	1
CHCAMS-SFT-53	39.8	0	3.369	1	1	2	0	1	0	0	1	1	2	1	5	1	0	2	1	0	3	2
CHCAMS-SFT-54	0	0	2.07	1	0	0	1	0	0	0	1	1	1	1	4	1	0	0	1	0	1	1
CHCAMS-SFT-55	39.6	0	0	0	0	0	0	0	0	0	0	1	0	0	1	0	0	0	0	0	0	0
CHCAMS-SFT-57	38.4	0	0	0	0	0	0	0	0	0	1	1	1	0	3	0	0	0	1	1	2	1
CHCAMS-SFT-58	38.4	0	0	0	0	0	0	0	0	0	0	0	1	0	1	0	0	0	0	0	0	0
CHCAMS-SFT-59	41.5	1	3.369	1	1	2	0	1	0	0	1	3	2	0	6	2	1	2	0	0	2	1
CHCAMS-SFT-61	37.6	0	0	0	0	0	0	0	0	0	1	0	1	0	2	0	0	0	0	0	0	0
CHCAMS-SFT-63	36.9	0	4.49	2	1	0	1	0	0	0	0	0	2	0	2	0	0	2	0	1	3	2
CHCAMS-SFT-64	36.3	0	0	0	0	0	0	0	0	0	0	0	0	1	1	0	0	0	1	0	1	1
CHCAMS-SFT-66	6.2	0	0	0	0	0	0	0	0	0	1	0	1	0	2	0	0	0	0	0	0	0
CHCAMS-SFT-67	0	0	2.07	1	0	0	1	0	0	0	0	0	0	1	1	0	0	0	1	1	2	1
CHCAMS-SFT-68	45.7	0	2.07	1	0	0	1	0	0	0	1	0	0	0	1	0	0	0	0	1	1	1
CHCAMS-SFT-69	46.1	0	0	0	0	0	0	0	0	0	1	1	0	0	2	0	0	0	0	0	0	0
CHCAMS-SFT-70	45.4	0	2.07	1	0	0	1	0	0	0	0	0	1	0	1	0	0	0	0	0	0	0
CHCAMS-SFT-71	2.8	0	0	0	0	0	0	0	0	0	0	1	1	0	2	0	0	0	0	1	1	1
CHCAMS-SFT-72	44.9	0	2.07	1	0	0	1	0	0	0	0	0	1	0	1	0	0	0	1	1	2	1
CHCAMS-SFT-73	15.6	1	5.439	2	1	2	1	1	0	1	1	1	2	0	4	1	1	2	1	1	4	2
CHCAMS-SFT-74	42.3	0	0	0	0	0	0	0	0	0	0	1	1	0	2	0	0	0	0	1	1	1
CHCAMS-SFT-75	20.8	0	0	0	0	0	0	0	0	0	1	2	1	0	4	1	0	0	0	1	1	1
CHCAMS-SFT-76	43.4	0	2.07	1	0	0	1	0	0	0	1	0	1	0	2	0	0	0	0	1	1	1
CHCAMS-SFT-77	18.4	0	2.07	1	0	0	1	0	0	0	0	0	1	0	1	0	0	0	0	0	0	0
CHCAMS-SFT-78	0	0	0	0	0	0	0	0	0	0	1	2	1	0	4	1	0	0	0	0	0	0
CHCAMS-SFT-79	36.9	0	0	0	0	0	0	0	0	0	1	3	0	0	4	1	0	0	0	0	0	0
CHCAMS-SFT-80	35.7	0	0	0	0	0	0	0	0	0	1	3	1	0	5	1	0	0	0	0	0	0
CHCAMS-SFT-81	35.4	0	4.49	2	1	0	1	0	0	0	0	0	2	0	2	0	0	2	0	0	2	1
CHCAMS-SFT-83	31.3	0	0	0	0	0	0	0	0	0	0	1	1	0	2	0	0	0	0	0	0	0
CHCAMS-SFT-84	15.6	0	0	0	0	0	0	0	0	0	1	1	0	0	2	0	0	0	0	1	1	1
CHCAMS-SFT-85	13.6	0	0	0	0	0	0	0	0	0	1	0	1	0	2	0	0	0	0	1	1	1
CHCAMS-SFT-86	32.2	0	2.07	1	0	0	1	0	0	0	1	0	0	0	1	0	0	0	0	1	1	1
CHCAMS-SFT-87	0	0	2.42	1	1	0	0	0	0	0	1	2	2	0	5	1	0	2	0	1	3	2
CHCAMS-SFT-88	17.7	1	2.42	1	1	0	0	0	0	0	0	0	2	0	2	0	1	2	0	0	2	1
CHCAMS-SFT-89	15.2	0	2.07	1	0	0	1	0	0	0	1	0	0	0	1	0	0	0	0	0	0	0
CHCAMS-SFT-90	8	1	7.579	2	0	2	1	1	1	1	1	3	1	0	5	1	1	0	0	0	0	0
CHCAMS-SFT-92	14.3	0	2.07	1	0	0	1	0	0	0	0	0	1	1	2	0	0	0	1	0	1	1
CHCAMS-SFT-93	28.1	0	0	0	0	2	0	0	0	0	0	1	1	0	2	0	0	0	1	0	1	1
CHCAMS-SFT-94	3.4	0	2.07	1	0	0	1	0	0	0	0	1	0	0	1	0	0	0	0	1	1	1
CHCAMS-SFT-95	10.8	0	2.07	1	0	0	1	0	0	0	0	1	1	0	2	0	0	0	0	0	0	0
CHCAMS-SFT-96	8.8	0	0	0	0	0	0	0	0	0	0	1	1	0	2	0	0	0	0	1	1	1
CHCAMS-SFT-97	11	0	0	0	0	0	0	0	0	0	1	1	0	0	2	0	0	0	0	1	1	1
CHCAMS-SFT-98	10.9	0	2.07	1	0	0	1	0	0	0	0	0	0	0	0	0	0	0	0	0	0	0
CHCAMS-SFT-99	9.3	0	2.07	1	0	0	1	0	0	0	0	0	1	0	1	0	0	0	0	0	0	0
CHCAMS-SFT-100	8.8	0	0	0	0	1	0	0	0	0	1	1	1	0	3	0	0	0	0	0	0	0
CHCAMS-SFT-101	35.2	0	0	0	0	0	0	0	0	0	1	1	0	0	2	0	0	0	0	0	0	0
CHCAMS2-SFT-1	78.9	0	2.07	1	0	0	1	0	0	0	0	0	1	0	1	0	0	0	1	0	1	1
CHCAMS2-SFT-2	7.5	1	9.999	2	1	2	1	1	1	1	0	2	2	0	4	1	1	2	0	0	2	1
CHCAMS2-SFT-4	22.1	0	0	0	0	0	0	0	0	0	0	1	0	0	1	0	0	0	0	0	0	0
CHCAMS2-SFT-5	0.3	0	0	0	0	0	0	0	0	0	1	2	1	0	4	1	0	0	1	1	2	1
CHCAMS2-SFT-6	81.2	0	2.07	1	0	0	1	0	0	0	0	1	1	0	2	0	0	0	0	1	1	1
CHCAMS2-SFT-7	81.7	0	0	0	0	0	0	0	0	0	0	0	1	0	1	0	0	0	0	1	1	1
CHCAMS2-SFT-8	66	1	4.49	2	1	2	1	0	0	0	1	3	2	0	6	2	1	2	0	0	2	1
CHCAMS2-SFT-9	82.3	0	0	0	0	1	0	0	0	0	0	3	1	0	4	1	0	0	0	1	1	1
CHCAMS2-SFT-10	61.6	0	3.369	1	1	2	0	1	0	0	0	2	2	0	4	1	0	2	0	1	3	2
CHCAMS2-SFT-12	26.9	0	0	0	0	0	0	0	0	0	0	3	0	0	3	0	0	0	0	0	0	0
CHCAMS2-SFT-13	84.7	0	2.42	1	1	0	0	0	0	0	1	1	2	0	4	1	0	2	0	1	3	2
CHCAMS2-SFT-14	72.6	0	0	0	0	0	0	0	0	0	1	3	0	0	4	1	0	0	0	1	1	1
CHCAMS2-SFT-15	85	0	0	0	0	0	0	0	0	0	1	2	0	0	3	0	0	0	0	1	1	1
CHCAMS2-SFT-16	85.3	0	0	0	0	0	0	0	0	0	0	3	0	0	3	0	0	0	0	1	1	1
CHCAMS2-SFT-17	0.5	0	2.07	1	0	0	1	0	0	0	1	1	0	0	2	0	0	0	0	0	0	0
CHCAMS2-SFT-18	87.3	0	4.49	2	1	2	1	0	0	0	1	1	2	0	4	1	0	2	1	1	4	2
CHCAMS2-SFT-19	0.5	0	2.07	1	0	2	1	0	0	0	0	3	1	1	5	1	0	0	1	0	1	1
CHCAMS2-SFT-20	60.4	0	2.07	1	0	1	1	0	0	0	0	2	0	0	2	0	0	0	0	1	1	1
CHCAMS2-SFT-21	88.6	0	0	0	0	0	0	0	0	0	1	3	0	0	4	1	0	0	0	1	1	1
CHCAMS2-SFT-22	71.2	1	4.49	2	1	2	1	0	0	1	1	1	2	0	4	1	1	2	1	0	3	2
CHCAMS2-SFT-23	0.5	0	6.63	2	0	0	1	0	1	0	0	0	0	0	0	0	0	0	0	0	0	0
CHCAMS2-SFT-24	24	1	5.439	2	1	2	1	1	0	0	1	2	2	1	6	2	1	2	1	1	4	2
CHCAMS2-SFT-25	0.5	0	2.07	1	0	0	1	0	0	0	0	2	1	0	3	0	0	0	0	1	1	1
CHCAMS2-SFT-28	93.4	0	0	0	0	0	0	0	0	0	1	2	0	0	3	0	0	0	0	1	1	1
CHCAMS2-SFT-29	1.1	0	0	0	0	0	0	0	0	0	0	0	0	0	0	0	0	0	0	0	0	0
CHCAMS2-SFT-30	11.6	0	0	0	0	0	0	0	0	0	1	2	0	0	3	0	0	0	0	1	1	1
CHCAMS2-SFT-31	23.4	0	2.42	1	1	0	0	0	0	0	0	0	2	0	2	0	0	2	0	0	2	1
CHCAMS2-SFT-33	50.2	1	5.439	2	1	2	1	1	0	1	1	3	2	1	7	2	1	2	1	1	4	2
CHCAMS2-SFT-35	0.4	0	2.42	1	1	2	0	0	0	0	1	2	2	0	5	1	0	2	1	0	3	2
CHCAMS2-SFT-36	99.7	0	2.07	1	0	0	1	0	0	0	0	1	0	0	1	0	0	0	0	1	1	1
CHCAMS2-SFT-37	38.6	0	0	0	0	0	0	0	0	0	0	1	1	0	2	0	0	0	0	1	1	1
CHCAMS2-SFT-38	89.3	0	0	0	0	0	0	0	0	0	0	1	0	0	1	0	0	0	0	0	0	0
CHCAMS2-SFT-39	76.5	0	0	0	0	0	0	0	0	0	1	0	1	0	2	0	0	0	0	1	1	1
CHCAMS2-SFT-40	8.8	0	0	0	0	0	0	0	0	0	0	2	0	0	2	0	0	0	0	1	1	1
CHCAMS2-SFT-41	108.6	0	0	0	0	0	0	0	0	0	1	2	1	0	4	1	0	0	0	1	1	1
CHCAMS2-SFT-42	10.3	0	0	0	0	0	0	0	0	0	1	0	0	0	1	0	0	0	0	1	1	1
CHCAMS2-SFT-43	104	0	0	0	0	0	0	0	0	0	0	1	0	0	1	0	0	0	0	0	0	0
CHCAMS2-SFT-44	0.4	0	2.42	1	1	0	0	0	0	0	1	2	2	0	5	1	0	2	0	0	2	1
CHCAMS2-SFT-45	110.5	0	2.07	1	0	0	1	0	0	0	1	1	0	0	2	0	0	0	0	0	0	0
CHCAMS2-SFT-46	110.8	0	0	0	0	0	0	0	0	0	1	0	0	0	1	0	0	0	0	0	0	0
CHCAMS2-SFT-47	110.9	0	2.42	1	1	2	0	0	0	0	1	2	2	1	6	2	0	2	1	0	3	2
CHCAMS2-SFT-48	0.4	0	2.07	1	0	0	1	0	0	0	1	1	1	0	3	0	0	0	0	1	1	1
CHCAMS2-SFT-49	114.9	0	0	0	0	0	0	0	0	0	0	3	0	0	3	0	0	0	0	0	0	0
CHCAMS2-SFT-50	39.8	1	2.07	1	0	0	1	0	0	0	1	3	0	0	4	1	1	0	0	0	0	0
CHCAMS2-SFT-51	116.2	0	0	0	0	0	0	0	0	0	0	0	1	0	1	0	0	0	0	1	1	1
CHCAMS2-SFT-52	116.6	0	0	0	0	0	0	0	0	0	1	3	1	0	5	1	0	0	0	0	0	0
CHCAMS2-SFT-53	62.3	1	2.07	1	0	0	1	0	0	0	0	2	0	0	2	0	1	0	0	0	0	0
CHCAMS2-SFT-54	117.8	0	0	0	0	0	0	0	0	0	0	3	0	0	3	0	0	0	0	1	1	1
CHCAMS2-SFT-55	118.4	0	0	0	0	0	0	0	0	0	0	0	0	0	0	0	0	0	0	0	0	0
CHCAMS2-SFT-56	119	0	2.07	1	0	0	1	0	0	0	1	3	0	0	4	1	0	0	0	1	1	1
CHCAMS2-SFT-57	119.2	0	0	0	0	0	0	0	0	0	0	3	0	1	4	1	0	0	1	0	1	1
CHCAMS2-SFT-58	42.2	0	9.05	2	1	1	1	0	1	0	0	1	2	0	3	0	0	2	0	1	3	2
CHCAMS2-SFT-59	120.6	0	0	0	0	0	0	0	0	0	0	2	0	0	2	0	0	0	0	0	0	0
CHCAMS2-SFT-60	121.1	0	2.07	1	0	0	1	0	0	0	0	1	0	0	1	0	0	0	0	1	1	1
CHCAMS2-SFT-61	0.5	0	0	0	0	0	0	0	0	0	1	0	0	0	1	0	0	0	0	0	0	0

## Sheet: Supplementary Fig. 6a-6b
Supplementary Fig. 6a-6b
ID	Time	Status	Nomogram101	Nomogram101_3.37	CNS_2021WHO
SYSUCC-SFT-2	39	0	5.439	2	2
SYSUCC-SFT-4	20.3	0	4.49	2	1
SYSUCC-SFT-12	66.9	0	2.07	1	1
SYSUCC-SFT-14	5.6	1	9.999	2	3
SYSUCC-SFT-55	78.5	0	0	0	1
SYSUCC-SFT-57	39.2	0	0	0	1
SYSUCC-SFT-59	36.2	0	2.42	1	1
SYSUCC-SFT-60	9.7	1	9.05	2	3
SYSUCC-SFT-63	25.2	0	0	0	1
SYSUCC-SFT-66	51.2	0	2.42	1	2
SYSUCC-SFT-108	37.7	0	2.42	1	2
SYSUCC-SFT-113	37.1	0	0	0	1
SYSUCC-SFT-115	30.9	0	0	0	1
SYSUCC-SFT-126	9.3	1	5.439	2	3
FAHSYSU-SFT-4	37.2	0	0	0	1
FAHSYSU-SFT-11	48.2	1	4.49	2	3
FAHSYSU-SFT-19	43.9	0	4.49	2	2
FAHSYSU-SFT-21	44.1	0	2.07	1	1
FAHSYSU-SFT-22	40	1	5.439	2	2
FAHSYSU-SFT-24	42.8	0	4.49	2	3
FAHSYSU-SFT-27	23.4	1	4.49	2	3
FAHSYSU-SFT-28	36.1	0	0.949	1	1
FAHSYSU-SFT-55	11.9	0	4.49	2	3
FAHSYSU-SFT-59	21.6	0	5.439	2	3
FAHSYSU-SFT-60	7.1	0	4.49	2	3
FAHSYSU-SFT-72	0	0	0	0	1
FAHSYSU-SFT-90	2.2	1	9.05	2	3
FAHSYSU-SFT-91	0.3	0	4.49	2	3
FAHSYSU-SFT-97	65.4	1	4.49	2	3
FAHSYSU-SFT-105	68.6	0	2.07	1	1
FAHSYSU-SFT-114	44.3	1	7.579	2	1
FAHSYSU-SFT-115	64.4	0	2.42	1	3
CHCAMS-SFT-5	53.9	1	2.07	1	1
CHCAMS-SFT-14	0	0	3.019	1	1
CHCAMS-SFT-56	25	1	4.49	2	3
CHCAMS-SFT-62	33.1	0	0	0	1

## Sheet: Supplementary Fig. 6c
Source	Target	Value
Integ_1	Benign	8
Integ_1	Nos	0
Integ_1	Malignance	0
Integ_2	Benign	7
Integ_2	Nos	2
Integ_2	Malignance	1
Integ_3	Benign	2
Integ_3	Nos	3
Integ_3	Malignance	13

## Sheet: Supplementary Fig. 6d-6e
Supplementary Fig. 6d-6e
ID	Time	Status	Nomogram101	Nomogram101_3.37	WHO_classification
SYSUCC-SFT-7	1.2	1	3.019	1	0
SYSUCC-SFT-9	25.2	0	3.369	1	2
SYSUCC-SFT-31	23.1	1	3.369	1	2
SYSUCC-SFT-50	2.8	1	5.439	2	2
SYSUCC-SFT-58	13	1	3.369	1	2
SYSUCC-SFT-67	13	1	3.369	1	2
SYSUCC-SFT-86	36.9	1	0	0	0
SYSUCC-SFT-87	20.7	1	5.439	2	2
SYSUCC-SFT-88	35.1	1	2.07	1	0
SYSUCC-SFT-90	36.9	1	5.439	2	2
FAHSYSU-SFT-20	4.5	1	5.439	2	2
FAHSYSU-SFT-25	19.8	1	3.369	1	2
FAHSYSU-SFT-30	35.4	0	2.42	1	2
FAHSYSU-SFT-34	0	0	2.42	1	0
FAHSYSU-SFT-43	6.2	1	4.49	2	2
FAHSYSU-SFT-44	17.7	1	4.49	2	2
FAHSYSU-SFT-56	3.7	1	3.369	1	2
FAHSYSU-SFT-57	9.3	0	5.439	2	2
FAHSYSU-SFT-101	79.2	1	7.929	2	2
FAHSYSU-SFT-104	12.1	1	4.49	2	2
FAHSYSU-SFT-108	3.7	0	2.07	1	2
FAHSYSU-SFT-113	53.5	1	2.07	1	2
CHCAMS-SFT-15	39.9	1	5.439	2	2
CHCAMS-SFT-31	63.7	0	0	0	0
CHCAMS-SFT-35	0	0	3.369	1	2
CHCAMS-SFT-37	0	0	0	0	2
CHCAMS2-SFT-3	18.6	1	5.439	2	2
CHCAMS2-SFT-11	17	1	4.49	2	2
CHCAMS2-SFT-26	45.1	1	5.439	2	2
CHCAMS2-SFT-32	16.1	0	0	0	2
CHCAMS2-SFT-34	6.6	1	3.369	1	2

[truncated: 1 more sheets: Supplementary Fig. 7h-7j]
